# Supplementary material for: The Birth-and-Death Evolution of Cytochrome P450 Genes in Bees
Source: Genome Biol Evol. 2021 Nov 30;13(12):evab261. doi: 10.1093/gbe/evab261 (PMC8670302; doi:10.1093/gbe/evab261)
Supplement: evab261_Supplementary_Data [file evab261_supplementary_data.zip]

Archive with 4 entries (4 files):
- Supplementary_data1.csv
- Supplementary_data2.csv
- Supplementary_data3.xls
- Supplementary_Information_minorrevisions.docx
