# Supplementary material for: The Birth-and-Death Evolution of Cytochrome P450 Genes in Bees
Source: Genome Biol Evol. 2021 Nov 30;13(12):evab261. doi: 10.1093/gbe/evab261 (PMC8670302; doi:10.1093/gbe/evab261)
Supplement: evab261_Supplementary_Data [file evab261_supplementary_data.zip › Supplementary_data1.csv]

name	Nucleotide	Protein	species	CYP	Family	Johnson dataset	Notes
XM_015573002.1_1	XM_015573002.1	XP_015428488.1	Dufourea	CYP4G11	CYP4	Dn4Gseq
XM_015573813.1_1	XM_015573813.1	XP_015429299.1	Dufourea	CYP369A1	CYP2	Dn342A1
XM_015575980.1_1	XM_015575980.1	XP_015431466.1	Dufourea	CYP6BD1	CYP3	Dn6BDseq1
XM_015576333.1_1	XM_015576333.1	XP_015431819.1	Dufourea	CYP6BE1	CYP3	DnBEseq1
XM_015576418.1_1	XM_015576418.1	XP_015431904.1	Dufourea	CYP4AV1	CYP4	Dn4AVseq1
XM_015576824.1_1	XM_015576824.1	XP_015432310.1	Dufourea	CYP306A1	CYP2	Dn306A1
XM_015576853.1_1	XM_015576853.1	XP_015432339.1	Dufourea	CYP18A1	CYP2	Dn18A1
XM_015578228.1_1	XM_015578228.1	XP_015433714.1	Dufourea	CYP302A1	Mito	Dn302A1
XM_015578920.1_1	XM_015578920.1	XP_015434406.1	Dufourea	CYP4AA1	CYP4	Dn4BAseq1
XM_015579213.1_1	XM_015579213.1	XP_015434699.1	Dufourea	CYP4G202	CYP4	Dn4Gseq2
XM_015579271.1_1	XM_015579271.1	XP_015434757.1	Dufourea	CYP6AS91	CYP3	Dn6ASseq14
XM_015579272.1_1	XM_015579272.1	XP_015434758.1	Dufourea	CYP6AS92	CYP3	Dn6ASseq5
XM_015579278.1_1	XM_015579278.1	XP_015434764.1	Dufourea	CYP6AS93	CYP3	Dn6ASseq2
XM_015579287.1_1	XM_015579287.1	XP_015434773.1	Dufourea	CYP6AS99	CYP3	Dn6ASseq10
XM_015579288.1_1	XM_015579288.1	XP_015434774.1	Dufourea	CYP6AS98	CYP3	Dn6ASseq11
XM_015579289.1_1	XM_015579289.1	XP_015434775.1	Dufourea	CYP6AS94	CYP3	Dn6ASseq9
XM_015579291.1_1	XM_015579291.1	XP_015434777.1	Dufourea	CYP6AS95	CYP3	Dn6ASseq3
XM_015579292.1_1	XM_015579292.1	XP_015434778.1	Dufourea	CYP6AS100	CYP3	Dn6ASseq1
XM_015579474.1_1	XM_015579474.1	XP_015434960.1	Dufourea	CYP336A29	CYP3	Dn336seq4
XM_015579499.1_1	XM_015579499.1	XP_015434985.1	Dufourea	CYP336A30	CYP3	Dn336seq1
XM_015579502.1_1	XM_015579502.1	XP_015434988.1	Dufourea	CYP336A31	CYP3	Dn336seq2
XM_015579504.1_1	XM_015579504.1	XP_015434990.1	Dufourea	CYP336A32	CYP3	Dn336seq3
XM_015580286.1_1	XM_015580286.1	XP_015435772.1	Dufourea	CYP315A1	Mito	Dn315A1
XM_015580708.1_1	XM_015580708.1	XP_015436194.1	Dufourea	CYP303A1	CYP2	Dn303A1
XM_015581139.1_1	XM_015581139.1	XP_015436625.1	Dufourea	CYP4AB3	CYP4	Dn4AZseq1
XM_015581494.1_1	XM_015581494.1	XP_015436980.1	Dufourea	CYP6AQ47	CYP3	Dn6AQseq2
XM_015581495.1_1	XM_015581495.1	XP_015436981.1	Dufourea	CYP6AQ48	CYP3	Dn6AQseq7
XM_015581496.1_1	XM_015581496.1	XP_015436982.1	Dufourea	CYP6AQ49	CYP3	Dn6AQseq1
XM_015581499.1_1	XM_015581499.1	XP_015436985.1	Dufourea	CYP6AQ50	CYP3	Dn6AQseq3
XM_015581576.1_1	XM_015581576.1	XP_015437062.1	Dufourea	CYP6BC1	CYP3	Dn6BCseq1
XM_015581661.1_1	XM_015581661.1	XP_015437147.1	Dufourea	CYP301A1	Mito	Dn301A1
XM_015581693.1_1	XM_015581693.1	XP_015437179.1	Dufourea	CYP301B1	Mito	Dn49A1
XM_015582014.1_1	XM_015582014.1	XP_015437500.1	Dufourea	CYP305D1	CYP2	Dn305D1
XM_015582552.1_1	XM_015582552.1	XP_015438038.1	Dufourea	CYP15A1	CYP2	Dn15A1
XM_015582636.1_1	XM_015582636.1	XP_015438122.1	Dufourea	CYP6AS97	CYP3	Dn6ASseq13
XM_015582637.1_1	XM_015582637.1	XP_015438123.1	Dufourea	CYP6AS96	CYP3	Dn6ASseq12
XM_015583432.1A_1	XM_015583432.1A	XP_015438918.1A	Dufourea	CYP9R61	CYP3	Dn9Rseq1
XM_015583432.1B_1	XM_015583432.1B	XP_015438918.1B	Dufourea	CYP9S1	CYP3	Dn9Sseq1
XM_015583433.1_1	XM_015583433.1	XP_015438919.1	Dufourea	CYP9DL1	CYP3	Dn9Qseq1
XM_015583434.1_1	XM_015583434.1	XP_015438920.1	Dufourea	CYP9DL2	CYP3	Dn9Rseq3
XM_015583435.1_1	XM_015583435.1	XP_015438921.1	Dufourea	CYP9DL3	CYP3	Dn9Pseq3
XM_015583532.1_1	XM_015583532.1	XP_015439018.1	Dufourea	CYP9R1	CYP3	Dn9Rseq2
XM_015583533.1_1	XM_015583533.1	XP_015439019.1	Dufourea	CYP9DL4	CYP3	Dn9Rseq4
XM_015583625.1_1	XM_015583625.1	XP_015439111.1	Dufourea	CYP307B1	CYP2	Dn307B1
XM_015584051.1_1	XM_015584051.1	XP_015439537.1	Dufourea	CYP334A1	Mito	Dn334A1i	edited sequence
XM_017897903.1_1	XM_017897903.1	XP_017753392.1	Eufriesea	CYP6BE1	CYP3	Em6BE1
XM_017899826.1_1	XM_017899826.1	XP_017755315.1	Eufriesea	CYP314A1	Mito	Em314A1
XM_017899855.1_1	XM_017899855.1	XP_017755344.1	Eufriesea	CYP4G202	CYP4	Em4Gseq2
XM_017899931.1_1	XM_017899931.1	XP_017755420.1	Eufriesea	CYP315A1	Mito	Em315A1
XM_017902193.1_1	XM_017902193.1	XP_017757682.1	Eufriesea	CYP302A1	Mito	Em302A1
XM_017902249.1_1	XM_017902249.1	XP_017757738.1	Eufriesea	CYP6AS87	CYP3	Em6ASseq8
XM_017902251.1_1	XM_017902251.1	XP_017757740.1	Eufriesea	CYP6AS86	CYP3	Em6ASseq1
XM_017902266.1_1	XM_017902266.1	XP_017757755.1	Eufriesea	CYP6AS155	CYP3	Em6ASseq10
XM_017902268.1_1	XM_017902268.1	XP_017757757.1	Eufriesea	CYP6AS88	CYP3	Em6ASseq9
XM_017902270.1_1	XM_017902270.1	XP_017757759.1	Eufriesea	CYP6AS158	CYP3	Em6ASseq3
XM_017902271.1_1	XM_017902271.1	XP_017757760.1	Eufriesea	CYP6AS156	CYP3	Em6ASseq13p
XM_017902273.1_1	XM_017902273.1	XP_017757762.1	Eufriesea	CYP6AS157	CYP3	Em6ASseq4
XM_017902275.1_1	XM_017902275.1	XP_017757764.1	Eufriesea	CYP6AS159	CYP3	Em6ASseq2
XM_017902291.1_1	XM_017902291.1	XP_017757780.1	Eufriesea	CYP6AS89	CYP3	Em6ASseq7
XM_017902292.1_1	XM_017902292.1	XP_017757781.1	Eufriesea	CYP6AS90	CYP3	Em6ASseq6
XM_017902310.1_1	XM_017902310.1	XP_017757799.1	Eufriesea	CYP6AS7	CYP3	Em6ASseq5
XM_017902351.1_1	XM_017902351.1	XP_017757840.1	Eufriesea	CYP9P1	CYP3	Em9Pseq1Em9Pseq3
XM_017902352.1_1	XM_017902352.1	XP_017757841.1	Eufriesea	CYP9P25	CYP3	Em9Pseq4
XM_017902537.1_1	XM_017902537.1	XP_017758026.1	Eufriesea	CYP6AS152	CYP3	Em6ARseq2
XM_017902538.1_1	XM_017902538.1	XP_017758027.1	Eufriesea	CYP6AS153	CYP3	Em6ARseq1
XM_017902539.1_1	XM_017902539.1	XP_017758028.1	Eufriesea	CYP6AS19	CYP3	Em6ARseq3
XM_017902542.1_1	XM_017902542.1	XP_017758031.1	Eufriesea	CYP6AS154	CYP3	Em6ARseq5
XM_017903148.1A_1	XM_017903148.1A	XP_017758637.1A	Eufriesea	CYP9R56	CYP3	Em9Rseq3
XM_017903148.1B_1	XM_017903148.1B	XP_017758637.1B	Eufriesea	CYP9R57	CYP3	Em9Rseq2
XM_017903150.1_1	XM_017903150.1	XP_017758639.1	Eufriesea	CYP9Q7	CYP3	Em9Qseq1
XM_017903151.1_1	XM_017903151.1	XP_017758640.1	Eufriesea	CYP9Q8	CYP3	Em9Qseq2
XM_017903459.1_1	XM_017903459.1	XP_017758948.1	Eufriesea	CYP4AB3	CYP4	Em4AZ1
XM_017904124.1_1	XM_017904124.1	XP_017759613.1	Eufriesea	CYP6BC1	CYP3	Em6BC1
XM_017905057.1_1	XM_017905057.1	XP_017760546.1	Eufriesea	CYP307B1	CYP2	Em307A1	edited to Johnson sequence
XM_017905728.1_1	XM_017905728.1	XP_017761217.1	Eufriesea	CYP4AV1	CYP4	Em4AV1
XM_017907151.1_1	XM_017907151.1	XP_017762640.1	Eufriesea	CYP334A1	Mito	Em334A1	edited to Johnson sequence
XM_017907325.1_1	XM_017907325.1	XP_017762814.1	Eufriesea	CYP305D1	CYP2	Em305D1
XM_017907326.1_1	XM_017907326.1	XP_017762815.1	Eufriesea	CYP15A1	CYP2	Em15A1
XM_017907816.1_1	XM_017907816.1	XP_017763305.1	Eufriesea	CYP4G11	CYP4	Em4Gseq1
XM_017908249.1_1	XM_017908249.1	XP_017763738.1	Eufriesea	CYP4AA1	CYP4	Em4BA1
XM_017909139.1_1	XM_017909139.1	XP_017764628.1	Eufriesea	CYP306A1	CYP2	Em306A1
XM_017909146.1_1	XM_017909146.1	XP_017764635.1	Eufriesea	CYP18A1	CYP2	Em18A1
XM_017910131.1_1	XM_017910131.1	XP_017765620.1	Eufriesea	CYP9R1	CYP3	Em9Rseq1	edited to Johnson sequence
XM_017910205.1_1	XM_017910205.1	XP_017765694.1	Eufriesea	CYP336A26	CYP3	Em336seq2
XM_017910206.1_1	XM_017910206.1	XP_017765695.1	Eufriesea	CYP336A27	CYP3	Em336seq1
XM_017910611.1_1	XM_017910611.1	XP_017766100.1	Eufriesea	CYP301A1	Mito	Em301A1
XM_017910661.1_1	XM_017910661.1	XP_017766150.1	Eufriesea	CYP301B1	Mito	Em49A1
XM_017911594.1_1	XM_017911594.1	XP_017767083.1	Eufriesea	CYP6BD1	CYP3	Em6BD1
XM_017932290.1_1	XM_017932290.1	XP_017787779.1	Habropoda	CYP4AA1	CYP4	Hl4BA1
XM_017932498.1_1	XM_017932498.1	XP_017787987.1	Habropoda	CYP307B1	CYP2	Hl307A1
XM_017932589.1_1	XM_017932589.1	XP_017788078.1	Habropoda	CYP315A1	Mito	Hl315A1
XM_017932839.1_1	XM_017932839.1	XP_017788328.1	Habropoda	CYP6BD1	CYP3	Hl6BD1
XM_017933271.1_1	XM_017933271.1	XP_017788760.1	Habropoda	CYP306A1	CYP2	Hl306A1
XM_017933313.1_1	XM_017933313.1	XP_017788802.1	Habropoda	CYP18A1	CYP2	Hl18A1
XM_017933582.1_1	XM_017933582.1	XP_017789071.1	Habropoda	CYP301A1	Mito	Hl301A1i
XM_017933583.1_1	XM_017933583.1	XP_017789072.1	Habropoda	CYP301B1	Mito	Hl49A1
XM_017933703.1_1	XM_017933703.1	XP_017789192.1	Habropoda	CYP9DN1	CYP3	Hl9Rseq4
XM_017934489.1_1	XM_017934489.1	XP_017789978.1	Habropoda	CYP4G202	CYP4	Hl4Gseq2	edited to Johnson sequence
XM_017934812.1_1	XM_017934812.1	XP_017790301.1	Habropoda	CYP4AB3	CYP4	Hl4AZ1
XM_017935064.1_1	XM_017935064.1	XP_017790553.1	Habropoda	CYP336A28	CYP3	Hl336Aseq3
XM_017935812.1_1	XM_017935812.1	XP_017791301.1	Habropoda	CYP6AS102	CYP3	Hl6ASseq6
XM_017935936.1_1	XM_017935936.1	XP_017791425.1	Habropoda	CYP6AQ51	CYP3	Hl6AQ1
XM_017936289.1_1	XM_017936289.1	XP_017791778.1	Habropoda	CYP6BC1	CYP3	Hl6BC1
XM_017936554.1_1	XM_017936554.1	XP_017792043.1	Habropoda	CYP305D1	CYP2	Hl305Dseq2
XM_017936580.1_1	XM_017936580.1	XP_017792069.1	Habropoda	CYP15A1	CYP2	Hl15A1
XM_017936670.1_1	XM_017936670.1	XP_017792159.1	Habropoda	CYP314A1	Mito	Hl314A1
XM_017937834.1_1	XM_017937834.1	XP_017793323.1	Habropoda	CYP369A1	CYP2	Hl342A1
XM_017938109.1_1	XM_017938109.1	XP_017793598.1	Habropoda	CYP6AS101	CYP3	Hl6AR1
XM_017938115.1_1	XM_017938115.1	XP_017793604.1	Habropoda	CYP4AV1	CYP4	Hl4AV1
XM_017938712.1_1	XM_017938712.1	XP_017794201.1	Habropoda	CYP303A1	CYP2	Hl303A1
XM_017939128.1_1	XM_017939128.1	XP_017794617.1	Habropoda	CYP9S1	CYP3	Hl9Sseq1
XM_017939241.1_1	XM_017939241.1	XP_017794730.1	Habropoda	CYP9Q9	CYP3	Hl9Qseq3
XM_017939242.1_1	XM_017939242.1	XP_017794731.1	Habropoda	CYP9R60	CYP3	Hl9Rseq3
XM_017939248.1_1	XM_017939248.1	XP_017794737.1	Habropoda	CYP9R1	CYP3	Hl9Rseq2
XM_017939573.1_1	XM_017939573.1	XP_017795062.1	Habropoda	CYP302A1	Mito	Hl302A1	edited to Johnson sequence
XM_017939909.1_1	XM_017939909.1	XP_017795398.1	Habropoda	CYP6AS103	CYP3	Hl6ASseq2
XM_017939910.1_1	XM_017939910.1	XP_017795399.1	Habropoda	CYP6AS104	CYP3	Hl6ASseq4
XM_017940213.1_1	XM_017940213.1	XP_017795702.1	Habropoda	CYP6BE1	CYP3	Hl6BE1
XM_017940711.1_1	XM_017940711.1	XP_017796200.1	Habropoda	CYP6AS105	CYP3	Hl6ASseq5
XM_017941347.1_1	XM_017941347.1	XP_017796836.1	Habropoda	CYP6AS107	CYP3	Hl6ASseq3
XM_017941349.1_1	XM_017941349.1	XP_017796838.1	Habropoda	CYP6AS106	CYP3	Hl6ASseq8
XM_017942944.1_1	XM_017942944.1	XP_017798433.1	Habropoda	CYP4G11	CYP4	Hl4Gseq1
XM_017944062.1_1	XM_017944062.1	XP_017799551.1	Habropoda	CYP334A1	Mito	Hl334A1	edited to Johnson sequence
XM_003393328.3_1	XM_003393328.3	XP_003393376.1	Bombus	CYP9Q5	CYP3	Bt9Pseq1
XM_003393329.3_1	XM_003393329.3	XP_003393377.1	Bombus	CYP9Q4	CYP3	NONE
XM_003393331.3_1	XM_003393331.3	XP_003393379.1	Bombus	CYP9R1	CYP3	Bt9Rseq2
XM_003393340.3_1	XM_003393340.3	XP_003393388.3	Bombus	CYP9P2	CYP3	Bt9Pseq3
XM_003393800.2_1	XM_003393800.2	XP_003393848.1	Bombus	CYP6AQ33	CYP3	Bt6AQseq1
XM_003393817.3_1	XM_003393817.3	XP_003393865.1	Bombus	CYP336A23	CYP3	Bt336Aseq2
XM_003393818.3_1	XM_003393818.3	XP_003393866.1	Bombus	CYP336A25	CYP3	Bt336Aseq2
XM_003393819.3_1	XM_003393819.3	XP_003393867.1	Bombus	CYP336A24	CYP3	NONE
XM_003394564.3_1	XM_003394564.3	XP_003394612.1	Bombus	CYP315A1	Mito	Bt315A1
XM_003395830.3_1	XM_003395830.3	XP_003395878.1	Bombus	CYP6AS19	CYP3	Bt6ARseq1
XM_003396039.3_1	XM_003396039.3	XP_003396087.1	Bombus	CYP301A1	Mito	Bt301A1
XM_003396620.3_1	XM_003396620.3	XP_003396668.1	Bombus	CYP305D1	CYP2	Bt305D1
XM_003396659.3_1	XM_003396659.3	XP_003396707.1	Bombus	CYP15A1	CYP2	Bt15A1
XM_003396873.3_1	XM_003396873.3	XP_003396921.1	Bombus	CYP4AA1	CYP4	Bt4BAseq1
XM_003396954.3_1	XM_003396954.3	XP_003397002.1	Bombus	CYP303A1	CYP2	Bt303A1
XM_003397301.3_1	XM_003397301.3	XP_003397349.1	Bombus	CYP369A1	CYP2	Bt342A1	edited sequence
XM_003397740.3_1	XM_003397740.3	XP_003397788.2	Bombus	CYP334A1	Mito	Bt334A1
XM_003398598.3_1	XM_003398598.3	XP_003398646.1	Bombus	CYP6BE1	CYP3	Bt6BEseq1
XM_003398916.3_1	XM_003398916.3	XP_003398964.1	Bombus	CYP4AB3	CYP4	Bt4AZseq1
XM_003399563.3_1	XM_003399563.3	XP_003399611.1	Bombus	CYP4G11	CYP4	Bt4Gseq2
XM_003399648.3_1	XM_003399648.3	XP_003399696.2	Bombus	CYP6AQ28	CYP3	NONE
XM_003400071.3_1	XM_003400071.3	XP_003400119.1	Bombus	CYP6AS7	CYP3	Bt6ASseq5
XM_003400078.3_1	XM_003400078.3	XP_003400126.1	Bombus	CYP6AS76	CYP3	Bt6ASseq12
XM_003400081.3A_1	XM_003400081.3A	XP_003400129.2A	Bombus	CYP6AS74	CYP3	Bt6ASseq10
XM_003400081.3B_1	XM_003400081.3B	XP_003400129.2B	Bombus	CYP6AS75	CYP3	Bt6ASseq11
XM_003400083.2_1	XM_003400083.2	XP_003400131.1	Bombus	CYP6AS13	CYP3	Bt6ASseq9
XM_003400126.3_1	XM_003400126.3	XP_003400174.1	Bombus	CYP18A1	CYP2	Bt18A1
XM_003400268.3_1	XM_003400268.3	XP_003400316.2	Bombus	CYP306A1	CYP2	Bt306A1
XM_003400613.3_1	XM_003400613.3	XP_003400661.1	Bombus	CYP307B1	CYP2	Bt307B1
XM_003401923.3_1	XM_003401923.3	XP_003401971.1	Bombus	CYP4AV1	CYP4	Bt4AVseq1
MK559424.1_1	MK559424.1	QCY50182.1	Bombus	CYP9Q6	CYP3	Bt9Qseq2i
XM_012308720.2_1	XM_012308720.2	XP_012164110.1	Bombus	CYP314A1	Mito	Bt314A1
XM_012309380.2_1	XM_012309380.2	XP_012164770.1	Bombus	CYP301B1	Mito	Bt49A1
XM_012313557.2_1	XM_012313557.2	XP_012168947.1	Bombus	CYP6BC1	CYP3	Bt6BCseq1
XM_012314831.2_1	XM_012314831.2	XP_012170221.2	Bombus	CYP6AQ31	CYP3	Bt6AQseq7
XM_012314835.1_1	XM_012314835.1	XP_012170225.1	Bombus	CYP6AQ29	CYP3	Bt6AQseq5
XM_012314843.2_1	XM_012314843.2	XP_012170233.1	Bombus	CYP6AQ26	CYP3	Bt6AQseq2Bt6AQseq4
XM_012315465.2_1	XM_012315465.2	XP_012170855.1	Bombus	CYP6AS77	CYP3	Bt6ASseq4
XM_012315467.2_1	XM_012315467.2	XP_012170857.1	Bombus	CYP6AS72	CYP3	Bt6ASseq7
XM_012315469.2_1	XM_012315469.2	XP_012170859.1	Bombus	CYP6AS73	CYP3	Bt6ASseq8
XM_012315471.2_1	XM_012315471.2	XP_012170861.1	Bombus	CYP6AS10	CYP3	Bt6ASseq6
XM_012320693.2_1	XM_012320693.2	XP_012176083.1	Bombus	CYP6BD1	CYP3	Bt6BDseq1
XM_020862658.1_1	XM_020862658.1	XP_020718317.1	Bombus	CYP302A1	Mito	Bt302A1
XM_020866304.1A_1	XM_020866304.1A	XP_020721963.1A	Bombus	CYP6AS12	CYP3	Bt6ASseq2
XM_020866304.1B_1	XM_020866304.1B	XP_020721963.1B	Bombus	CYP6AS5	CYP3	Bt6ASseq3
XM_020868284.1_1	XM_020868284.1	XP_020723943.1	Bombus	CYP336A22	CYP3	Bt336Aseq3
XM_020862886.1_1	XM_020862886.1	XP_020718545.1	Bombus	CYP9P1	CYP3	Bt9Pseq2	edited to Johnson sequence
XM_012282637.1_1	XM_012282637.1	XP_012138027.1	Megachile	CYP15A1	CYP2	Mr15A1
XM_012287267.1_1	XM_012287267.1	XP_012142657.1	Megachile	CYP18A1	CYP2	Mr18Aseq2
XM_012297682.1_1	XM_012297682.1	XP_012153072.1	Megachile	CYP303A1	CYP2	Mr303seq1
XM_003702127.2_1	XM_003702127.2	XP_003702175.1	Megachile	CYP305D1	CYP2	Mr305D1
XM_012283976.1_1	XM_012283976.1	XP_012139366.1	Megachile	CYP307B1	CYP2	Mr307B1
XM_012283077.1_1	XM_012283077.1	XP_012138467.1	Megachile	CYP343A1	CYP2	Mr343seq1
XM_003703585.2_1	XM_003703585.2	XP_003703633.1	Megachile	CYP369A1	CYP2	Mr342seq1
XM_012280688.1_1	XM_012280688.1	XP_012136078.1	Megachile	CYP6AQ52	CYP3	Mr6AQseq3
XM_012280689.1_1	XM_012280689.1	XP_012136079.1	Megachile	CYP6AQ53	CYP3	Mr6AQseq1
XM_003701262.2_1	XM_003701262.2	XP_003701310.1	Megachile	CYP6AQ54	CYP3	Mr6AQseq2
XM_012295147.1_1	XM_012295147.1	XP_012150537.1	Megachile	CYP6AS109	CYP3	Mr6ARseq2
XM_012281402.1_1	XM_012281402.1	XP_012136792.1	Megachile	CYP6AS110	CYP3	Mr6ASseq1
XM_012287676.1_1	XM_012287676.1	XP_012143066.1	Megachile	CYP6AS111	CYP3	Mr6ASseq6
XM_003704368.2_1	XM_003704368.2	XP_003704416.1	Megachile	CYP6AS112	CYP3	Mr6ASseq5
XM_012287677.1_1	XM_012287677.1	XP_012143067.1	Megachile	CYP6AS113	CYP3	Mr6ASseq7
XM_012287683.1_1	XM_012287683.1	XP_012143073.1	Megachile	CYP6AS114	CYP3	Mr6ASseq3
XM_012287682.1_1	XM_012287682.1	XP_012143072.1	Megachile	CYP6AS115	CYP3	Mr6ASseq4
XM_003704364.2_1	XM_003704364.2	XP_003704412.1	Megachile	CYP6AS116	CYP3	Mr6ASseq12
XM_012287672.1_1	XM_012287672.1	XP_012143062.1	Megachile	CYP6AS117	CYP3	Mr6ASseq11
XM_003704230.2_1	XM_003704230.2	XP_003704278.1	Megachile	CYP6AS118	CYP3	Mr6ASseq9
XM_012284982.1_1	XM_012284982.1	XP_012140372.1	Megachile	CYP6AS119	CYP3	Mr6ASseq14
XM_003704366.2_1	XM_003704366.2	XP_003704414.1	Megachile	CYP6AS120	CYP3	Mr6ASseq8
XM_003703152.2_1	XM_003703152.2	XP_003703200.1	Megachile	CYP6BC1	CYP3	Mr6Cseq1
XM_003699865.2_1	XM_003699865.2	XP_003699913.1	Megachile	CYP6BD1	CYP3	Mr6AQseq4
XM_012298525.1_1	XM_012298525.1	XP_012153915.1	Megachile	CYP6BE1	CYP3	Mr6BEseq1
XM_012298526.1_1	XM_012298526.1	XP_012153916.1	Megachile	CYP6BE2	CYP3	Mr6BEseq2
XM_003703363.2_1	XM_003703363.2	XP_003703411.1	Megachile	CYP9DN1	CYP3	Mr9Lseq1
XM_012290381.1_1	XM_012290381.1	XP_012145771.1	Megachile	CYP9P2	CYP3	Mr9Pseq3
XM_012290384.1_1	XM_012290384.1	XP_012145774.1	Megachile	CYP9P1	CYP3	Mr9Pseq1
XM_012290383.1_1	XM_012290383.1	XP_012145773.1	Megachile	CYP9P25	CYP3	Mr9Pseq2
XM_003705443.2_1	XM_003705443.2	XP_003705491.1	Megachile	CYP9R1	CYP3	Mr9Rseq5
XM_003705441.2_1	XM_003705441.2	XP_003705489.1	Megachile	CYP9R58	CYP3	Mr9Rseq2
XM_012290387.1_1	XM_012290387.1	XP_012145777.1	Megachile	CYP9R59	CYP3	Mr9Rseq6	edited to Johnson sequence
XM_003705440.2_1	XM_003705440.2	XP_003705488.1	Megachile	CYP9DM1	CYP3	Mr9Rseq1
XM_003705442.2_1	XM_003705442.2	XP_003705490.2	Megachile	CYP9DM2	CYP3	Mr9Rseq4
XM_003702245.2_1	XM_003702245.2	XP_003702293.1	Megachile	CYP336A33	CYP3	Mr336Aseq2
XM_003702171.2_1	XM_003702171.2	XP_003702219.1	Megachile	CYP336A34	CYP3	Mr336Aseq1
XM_012282856.1_1	XM_012282856.1	XP_012138246.1	Megachile	CYP336M1	CYP3	Mr336Aseq3	edited to Johnson sequence
XM_012290075.1_1	XM_012290075.1	XP_012145465.1	Megachile	CYP4G11	CYP4	Mr4Gseq1
XM_003700707.2_1	XM_003700707.2	XP_003700755.1	Megachile	CYP4G202	CYP4	Mr4Gseq2
XM_012282464.1_1	XM_012282464.1	XP_012137854.1	Megachile	CYP4AA1	CYP4	Mr4BAseq1
XM_003699504.2_1	XM_003699504.2	XP_003699552.2	Megachile	CYP4AV1	CYP4	Mr4AVseq1
XM_003703318.2_1	XM_003703318.2	XP_003703366.2	Megachile	CYP301A1	Mito	Mr301A1
XM_003703317.2_1	XM_003703317.2	XP_003703365.1	Megachile	CYP301B1	Mito	Mr301B1
XM_012280110.1_1	XM_012280110.1	XP_012135500.1	Megachile	CYP302A1	Mito	Mr302A1
XM_012294623.1_1	XM_012294623.1	XP_012150013.1	Megachile	CYP314A1	Mito	Mr314A1
XM_003704005.2_1	XM_003704005.2	XP_003704053.1	Megachile	CYP315A1	Mito	Mr315A1
XM_003700035.2_1	XM_003700035.2	XP_003700083.1	Megachile	CYP334A1	Mito	Mr334A1
GB40284_1	GB40284	A0A087ZNI0_APIME	Apis	CYP6AS10	CYP3	Am6AS10
GB40287_1	GB40287	A0A087ZNI3_APIME	Apis	CYP6AS13	CYP3	Am6AS13
GB40288_1	GB40288	A0A087ZNI4_APIME	Apis	CYP6AS1	CYP3	Am6AS1
GB42898_1	GB42898	A0A087ZVL6_APIME	Apis	CYP334A1	Mito	Am334A1
GB43693_1	GB43693	A0A087ZXS6_APIME	Apis	CYP343A1	CYP2	Am343A1
GB43710_1	GB43710	A0A087ZXU2_APIME	Apis	CYP9P1	CYP3	Am9P1
GB43711_1	GB43711	A0A087ZXU3_APIME	Apis	CYP9P2	CYP3	Am9P2
GB43713_1	GB43713	A0A087ZXU5_APIME	Apis	CYP9Q1	CYP3	Am9Q1
GB43715_1	GB43715	A0A087ZXU7_APIME	Apis	CYP9S1	CYP3	Am9S1
GB43716_1	GB43716	A0A087ZXU8_APIME	Apis	CYP9R1	CYP3	Am9R1
GB43727_1	GB43727	A0A087ZXV8_APIME	Apis	CYP9Q2	CYP3	Am9Q2
GB43728_1	GB43728	A0A087ZXV9_APIME	Apis	CYP9Q3	CYP3	Am9Q3
GB44513_1	GB44513	A0A087ZZZ6_APIME	Apis	CYP4AV1	CYP4	Am4AV1
GB45651_1	GB45651	A0A088A312_APIME	Apis	CYP314A1	Mito	Am314A1
GB45746_1	GB45746	A0A088A3A5_APIME	Apis	CYP6AS15	CYP3	Am6AS15
GB46015_1	GB46015	A0A088A413_APIME	Apis	CYP301A1	Mito	Am301A1
GB46062_1	GB46062	A0A088A457_APIME	Apis	CYP301B1	Mito	Am49A1
GB46814_1	GB46814	A0A088A673_APIME	Apis	CYP6BE1	CYP3	Am6BE1
GB47270_1	GB47270	A0A088A7F3_APIME	Apis	CYP4AB3	CYP4	Am4AZ1
GB47279_1	GB47279	A0A088A7G1_APIME	Apis	CYP6BD1	CYP3	Am6BD1
GB47752_1	GB47752	A0A088A8Q7_APIME	Apis	CYP303A1	CYP2	Am303A1
GB47885_1	GB47885	A0A088A938_APIME	Apis	CYP369A1	CYP2	Am342A1
GB47901_1	GB47901	A0A088A954_APIME	Apis	CYP302A1	Mito	Am302A1
GB48175_1	GB48175	A0A088A9W1_APIME	Apis	CYP15A1	CYP2	Am15A1
GB48993_1	GB48993	A0A088AC40_APIME	Apis	CYP6BC1	CYP3	Am6BC1i
GB49875_1	GB49875	A0A088AEI9_APIME	Apis	CYP6AS14	CYP3	Am6AS14
GB49876_1	GB49876	A0A088AEJ0_APIME	Apis	CYP6AS11	CYP3	Am6AS11
GB49878_1	GB49878	A0A088AEJ2_APIME	Apis	CYP6AS8	CYP3	Am6AS8
GB49885_1	GB49885	A0A088AEJ9_APIME	Apis	CYP6AS4	CYP3	Am6AS4
GB49886_1	GB49886	A0A088AEK0_APIME	Apis	CYP6AS2	CYP3	Am6AS2
GB49887_1	GB49887	A0A088AEK1_APIME	Apis	CYP6AS3	CYP3	Am6AS3
GB49888_1	GB49888	A0A088AEK2_APIME	Apis	CYP6AS12	CYP3	Am6AS12
GB49890_1	GB49890	A0A088AEK4_APIME	Apis	CYP6AS5	CYP3	Am6AS5P
GB49891_1	GB49891	A0A088AEK5_APIME	Apis	CYP6AS18	CYP3	Am6AS6v2
GB49892_1	GB49892	A0A088AEK6_APIME	Apis	CYP6AS17	CYP3	Am6AS6v1
GB49894_1	GB49894	A0A088AEK7_APIME	Apis	CYP6AS7	CYP3	Am6AS7
GB51356_1	GB51356	A0A088AIK9_APIME	Apis	CYP4G11	CYP4	Am4G11
GB51383_1	GB51383	A0A088AIN5_APIME	Apis	CYP6AS19	CYP3	Am6AR1
GB52023_1	GB52023	A0A088AKD5_APIME	Apis	CYP6AQ1	CYP3	Am6AQ1
GB53709_1	GB53709	A0A088APZ6_APIME	Apis	CYP315A1	Mito	Am315A1
GB54182_1	GB54182	A0A088AR99_APIME	Apis	CYP307B1	CYP2	Am307B1
GB54743_1	GB54743	A0A088ASS9_APIME	Apis	CYP306A1	CYP2	Am306A1
GB54765_1	GB54765	A0A088ASU9_APIME	Apis	CYP18A1	CYP2	Am18A1
GB55669_1	GB55669	A0A088AVB4_APIME	Apis	CYP336A1	CYP3	Am336A1
GB48105_1	GB48105	A0A088A9P7_APIME	Apis	CYP305D1	CYP2	Am305D1
MH500604_1	MH500604	QBC73079	Osmia	CYP9BU1	CYP3
MH500605_1	MH500605	QBC73080	Osmia	CYP9BU2	CYP3
MH500606_1	MH500606	QBC73081	Osmia	CYP9R38	CYP3
MH500607_1	MH500607	QBC73082	Osmia	CYP9R39	CYP3
MH500608_1	MH500608	QBC73083	Osmia	CYP9R1	CYP3
MH500609_1	MH500609	QBC73084	Osmia	CYP315A1	Mito
MH500610_1	MH500610	QBC73085	Osmia	CYP6AS133	CYP3
MH500611_1	MH500611	QBC73086	Osmia	CYP6AS135	CYP3
MH500612_1	MH500612	QBC73087	Osmia	CYP4AV1	CYP4
MH500613_1	MH500613	QBC73088	Osmia	CYP4G202	CYP4
MH500614_1	MH500614	QBC73089	Osmia	CYP6AS126	CYP3
MH500615_1	MH500615	QBC73090	Osmia	CYP6AS151	CYP3
MH500616_1	MH500616	QBC73091	Osmia	CYP6BE1	CYP3
MH500617_1	MH500617	QBC73092	Osmia	CYP336A36	CYP3
MH500618_1	MH500618	QBC73093	Osmia	CYP4G11	CYP4
MH500619_1	MH500619	QBC73094	Osmia	CYP336A35	CYP3
MH500620_1	MH500620	QBC73095	Osmia	CYP307B1	CYP2
MH500621_1	MH500621	QBC73096	Osmia	CYP18A1	CYP2
MH500622_1	MH500622	QBC73097	Osmia	CYP6AS125	CYP3
MH500623_1	MH500623	QBC73098	Osmia	CYP9DN1	CYP3
MH500624_1	MH500624	QBC73099	Osmia	CYP301B1	Mito
MH500625_1	MH500625	QBC73100	Osmia	CYP6AQ55	CYP3
MH500626_1	MH500626	QBC73101	Osmia	CYP336L1	CYP3
MH500627_1	MH500627	QBC73102	Osmia	CYP6AS121	CYP3
MH500628_1	MH500628	QBC73103	Osmia	CYP9P2	CYP3
MH500629_1	MH500629	QBC73104	Osmia	CYP9P25	CYP3
MH500630_1	MH500630	QBC73105	Osmia	CYP9P22	CYP3
MH500631_1	MH500631	QBC73106	Osmia	CYP305D1	CYP2
MH500632_1	MH500632	QBC73107	Osmia	CYP4AB3	CYP4
MH500633_1	MH500633	QBC73108	Osmia	CYP302A1	Mito
MH500634_1	MH500634	QBC73109	Osmia	CYP343A1	CYP2
MH500635_1	MH500635	QBC73110	Osmia	CYP6BC1	CYP3
MH500636_1	MH500636	QBC73111	Osmia	CYP369A1	CYP2
MH500637_1	MH500637	QBC73112	Osmia	CYP6AS127	CYP3
MH500638_1	MH500638	QBC73113	Osmia	CYP15A1	CYP2
MH500639_1	MH500639	QBC73114	Osmia	CYP6AS122	CYP3
MH500640_1	MH500640	QBC73115	Osmia	CYP6AS128	CYP3
MH500641_1	MH500641	QBC73116	Osmia	CYP6AS130	CYP3
MH500642_1	MH500642	QBC73117	Osmia	CYP6AS129	CYP3
MH500643_1	MH500643	QBC73118	Osmia	CYP6AS136	CYP3
MH500644_1	MH500644	QBC73119	Osmia	CYP6AS123	CYP3
MH500645_1	MH500645	QBC73120	Osmia	CYP301A1	Mito
MH500646_1	MH500646	QBC73121	Osmia	CYP6AS124	CYP3
MH500647_1	MH500647	QBC73122	Osmia	CYP334A1	Mito
MH500648_1	MH500648	QBC73123	Osmia	CYP4AA1	Cyp4
MH500649_1	MH500649	QBC73124	Osmia	CYP303A1	CYP2
XM_029196572.1_1	XM_029196572.1	XP_029052405	Osmia	CYP306A1	CYP2
MH500651_1	MH500651	QBC73126	Osmia	CYP6BD1	CYP3
MH500652_1	MH500652	QBC73127	Osmia	CYP314A1	Mito
MH500653_1	MH500653	QBC73128	Osmia	CYP6AS132	CYP3
MH500655_1	MH500655	QBC73130	Osmia	CYP6AS131	CYP3
Edil_05067_1	Edil_05067	Edil_05067	Euglossa	CYP15A1	CYP2
Edil_06466_1	Edil_06466	Edil_06466	Euglossa	CYP369A1	CYP2
Edil_07299_1	Edil_07299	Edil_07299	Euglossa	CYP301B1	Mito
Edil_07151_1	Edil_07151	Edil_07151	Euglossa	CYP334A1	Mito
Edil_08949_1	Edil_08949	Edil_08949	Euglossa	CYP9R92	CYP3
Edil_08948_1	Edil_08948	Edil_08948	Euglossa	CYP9R91	CYP3
Edil_08947_a_1	Edil_08947_a	Edil_08947_a	Euglossa	CYP9S1	CYP3
Edil_08947_1	Edil_08947	Edil_08947	Euglossa	CYP9R1	CYP3
Edil_08972_1	Edil_08972	Edil_08972	Euglossa	CYP9Q12	CYP3
Edil_08971_1	Edil_08971	Edil_08971	Euglossa	CYP9Q12	CYP3
Edil_09078_1	Edil_09078	Edil_09078	Euglossa	CYP307B1	CYP2
Edil_05467_1	Edil_05467	Edil_05467	Euglossa	CYP336A46	CYP3
Edil_09195_1	Edil_09195	Edil_09195	Euglossa	CYP4G11	CYP4		= old CYP4G269
Edil_07445_a_1	Edil_07445_a	Edil_07445_a	Euglossa	CYP6AS175	CYP3
Edil_07445_b_1	Edil_07445_b	Edil_07445_b	Euglossa	CYP6AS176	CYP3
Edil_07986_1	Edil_07986	Edil_07986	Euglossa	CYP4AA1	CYP4
Edil_10985_1	Edil_10985	Edil_10985	Euglossa	CYP9P25	CYP3		= old CYP9P36
Edil_08594_1	Edil_08594	Edil_08594	Euglossa	CYP9P1	CYP3		= old CYP9P35
Edil_11059_a_1	Edil_11059_a	Edil_11059_a	Euglossa	CYP9DN1	CYP3
Edil_12726_1	Edil_12726	Edil_12726	Euglossa	CYP4G202	CYP4		= old CYP4G270
Edil_01846_1	Edil_01846	Edil_01846	Euglossa	CYP4AV1	CYP4
Edil_12915_1	Edil_12915	Edil_12915	Euglossa	CYP6AQ68	CYP3
Edil_13187_1	Edil_13187	Edil_13187	Euglossa	CYP4AB3	CYP4
Edil_00633_1	Edil_00633	Edil_00633	Euglossa	CYP6BD1	CYP3		= old CYP6AS177X
Edil_00840_1	Edil_00840	Edil_00840	Euglossa	CYP315A1	Mito
Edil_04260_a_1	Edil_04260_a	Edil_04260_a	Euglossa	CYP343A1	CYP2
Edil_13684_1	Edil_13684	Edil_13684	Euglossa	CYP6AS7	CYP3
Edil_13684_b_1	Edil_13684_b	Edil_13684_b	Euglossa	CYP6AS178	CYP3
Edil_13684_c_1	Edil_13684_c	Edil_13684_c	Euglossa	CYP6AS179	CYP3
Edil_05089_1	Edil_05089	Edil_05089	Euglossa	CYP6AS174	CYP3
Edil_05724_1	Edil_05724	Edil_05724	Euglossa	CYP306A1	CYP2
Edil_06933_1	Edil_06933	Edil_06933	Euglossa	CYP6BC1	CYP3
Edil_06932_b_1	Edil_06932_b	Edil_06932_b	Euglossa	CYP6BE1	CYP3
Edil_14167_1	Edil_14167	Edil_14167	Euglossa	CYP6AS180	CYP3
Edil_14586_b_1	Edil_14586_b	Edil_14586_b	Euglossa	CYP6AS181	CYP3
Root	Root		Root
Edil_07281_1	Edil_07281	Edil_07281	Euglossa	CYP301A1	Mito
Edil_05748_1	Edil_05748	Edil_05748	Euglossa	CYP18A1	CYP2
Edil_02566_1	Edil_02566	Edil_02566	Euglossa	CYP314A1	Mito
Edil_03400_1	Edil_03400	Edil_03400	Euglossa	CYP303A1	CYP2
Edil_05031_1	Edil_05031	Edil_05031	Euglossa	CYP305D1	CYP2
Edil_14289_1	Edil_14289	Edil_14289	Euglossa	CYP302A1	Mito		Edil_14289 in the annotation is found on scaffold NIJG01000668.1 in a poorly sequence part of the assembly. The exon from the NNN area is found on the end of scaffold NIJG01000652.1 and in the amino acid sequences file and all analyses I added this exon to the sequence
KOC61105.1_1	KOC61105.1	KOC61105.1	Habropoda	CYP9P1	CYP3	Hl9Pseq1	edited to Johnson sequence
KOC61107.1_1	KOC61107.1	KOC61107.1	Habropoda	CYP9P2	CYP3	Hl9Pseq2	edited to Johnson sequence
KOC61106.1_1	KOC61106.1	KOC61106.1	Habropoda	CYP9P25	CYP3	Hl9Rseq1
KOC64924.1_1	KOC64924.1	KOC64924.1	Habropoda	CYP336A47	CYP3	Hl336Aseq2
KOC62836.1_1	KOC62836.1	KOC62836.1	Habropoda	CYP343A1	CYP2	Hl305Dseq1
XM_017909829.1_1	XM_017909829.1	XP_017765318.1	Eufriesea	CYP343A1	CYP2	Em343A1
XM_017898440.1_1	XM_017898440.1	XP_017753929.1	Eufriesea	CYP369A1	CYP2	Em342A1
XM_017899691.1_1	XM_017899691.1	XP_017755180.1	Eufriesea	CYP303A1	CYP2	Em303A1	edited to Johnson sequence
XM_017903149.1_1	XM_017903149.1	XP_017758638.1	Eufriesea	CYP9S1	CYP3	Em9Sseq1	edited to Johnson sequence
NW_016909924.1_1	NW_016909924.1	NW_016909924.1	Eufriesea	CYP9P2	CYP3	Em9Pseq2	not in annotation, accession refers to scaffold
XM_017902276.1_1	XM_017902276.1	XP_017757765.1	Eufriesea	CYP6AS156	CYP3	Em6ASseq13p
KZC05569.1_1	KZC05569.1	KZC05569.1	Dufourea	CYP9P2	CYP3	Dn9Pseq1
KZC05568.1_1	KZC05568.1	KZC05568.1	Dufourea	CYP9P1	CYP3	Dn9Rseq9
KZC03734.1_1	KZC03734.1	KZC03734.1	Dufourea	CYP6AS191	CYP3	Dn6ASseq15
NW_015373885.1_1	NW_015373885.1	NW_015373885.1	Dufourea	CYP9FW8	CYP3	Dn9Rseq6	not in annotation, accession refers to scaffold
KZC03878.1_1	KZC03878.1	KZC03878.1	Dufourea	CYP9FW9	CYP3	Dn9AHseq2
KZC03880.1_1	KZC03880.1	KZC03880.1	Dufourea	CYP9FW11	CYP3	Dn9AHseq3
KZC03879.1_1	KZC03879.1	KZC03879.1	Dufourea	CYP9FW10	CYP3	Dn9Rseq8	edited to Johnson sequence
NW_015374074.1_1	NW_015374074.1	NW_015374074.1	Dufourea	CYP6AS192	CYP3	Dn6ASseq7	not in annotation, accession refers to scaffold
NW_015373885.1A_1	NW_015373885.1A	NW_015373885.1A	Dufourea	CYP9FW1	CYP3	Dn9AHseq4	not in annotation, accession refers to scaffold
NW_015373885.1B_1	NW_015373885.1B	NW_015373885.1B	Dufourea	CYP9FW5	CYP3	Dn9AHseq1	not in annotation, accession refers to scaffold
NW_015373885.1C_1	NW_015373885.1C	NW_015373885.1C	Dufourea	CYP9FW6	CYP3	Dn9Rseq7	not in annotation, accession refers to scaffold
NW_015373885.1D_1	NW_015373885.1D	NW_015373885.1D	Dufourea	CYP9FW7	CYP3	Dn9Rseq5	not in annotation, accession refers to scaffold
XM_015584213.1_1	XM_015584213.1	XP_015439699.1	Dufourea	CYP314A1	Mito	Dn314A1
XM_015573521.1_1	XM_015573521.1	XP_015429007.1	Dufourea	CYP343A1	CYP2	Dn343A1
NM_001278333.1_1	NM_001278333.1	NP_001265262.1	Apis	CYP4AA1	CYP4	Am4BA1c
XM_012287264.1_1	XM_012287264.1	XP_012142654.1	Megachile	CYP306A1	CYP2	Mr18Aseq1	edited to Johnson sequence
XM_029198243.1_1	XM_029198243.1	XP_029054076.1	Osmia	CYP6AS203	CYP3
LALB11417RA_1	LALB11417RA	LALB11417	Lasioglossum	CYP6AS194	CYP3	La6ASseq1
LALB12132RA_1	LALB12132RA	LALB12132	Lasioglossum	CYP6AS195	CYP3	La6ASseq5
LALB12531RA_1	LALB12531RA	LALB12531	Lasioglossum	CYP4AA1	CYP4	La4AA1
LALB12567RA_1	LALB12567RA	LALB12567	Lasioglossum	CYP6BE1	CYP3	La6BE1
LALB12594RA_1	LALB12594RA	LALB12594	Lasioglossum	CYP334A1	Mito	La334A1
LALB13061RA_1	LALB13061RA	LALB13061	Lasioglossum	CYP4G11	CYP4	La4G15
LALB13571RA_1	LALB13571RA	LALB13571	Lasioglossum	CYP369A1	CYP2	La342A1
LALB13983RA_1	LALB13983RA	LALB13983	Lasioglossum	CYP314A1	Mito	La314A1
LALB14070RA_1	LALB14070RA	LALB14070	Lasioglossum	CYP302A1	Mito	La302A1
LALB14739RA_1	LALB14739RA	LALB14739	Lasioglossum	CYP4G202	CYP4	La4G1
LALB15266RA_A_1	LALB15266RA_A	LALB15266_A	Lasioglossum	CYP6AS196	CYP3	La6ASseq6	edited to Johnson sequence
LALB15266RA_B_1	LALB15266RA_B	LALB15266_B	Lasioglossum	CYP6AS197	CYP3	La6ASseq7P	edited to Johnson sequence
LALB15466RA_1	LALB15466RA	LALB15466	Lasioglossum	CYP9FW3	CYP3	La9Rseq6
LALB15468RA_1	LALB15468RA	LALB15468	Lasioglossum	CYP9FW4	CYP3	La9Rseq7
LALB15932RA_1	LALB15932RA	LALB15932	Lasioglossum	CYP6AQ71	CYP3	La6AQ71
LALB15956RA_1	LALB15956RA	LALB15956	Lasioglossum	CYP9FX1	CYP3	La9Pseq3
LALB15958RA_1	LALB15958RA	LALB15958	Lasioglossum	CYP9FX2	CYP3	La9Pseq1
LALB15959RA_1	LALB15959RA	LALB15959	Lasioglossum	CYP9P2	CYP3	La9Pseq2
LALB16495RA_1	LALB16495RA	LALB16495	Lasioglossum	CYP9DL6	CYP3	La9Qseq1
LALB16497RA_1	LALB16497RA	LALB16497	Lasioglossum	CYP9R1	CYP3	La9Rseq1
LALB16500RA_1	LALB16500RA	LALB16500	Lasioglossum	CYP9R97	CYP3	La9Rseq2
LALB16501RA_1	LALB16501RA	LALB16501	Lasioglossum	CYP9R96	CYP3	La9Rseq3
LALB16507RA_1	LALB16507RA	LALB16507	Lasioglossum	CYP9S1	CYP3	La9Sseq1
LALB17270RA_1	LALB17270RA	LALB17270	Lasioglossum	CYP301A1	Mito	La301A1
LALB17271RA_1	LALB17271RA	LALB17271	Lasioglossum	CYP301B1	Mito	La49A1
LALB17276RA_1	LALB17276RA	LALB17276	Lasioglossum	CYP6AS198	CYP3	La6ASseq2
LALB17404RA_1	LALB17404RA	LALB17404	Lasioglossum	CYP343A1	CYP2	La343A1
LALB17562RA_1	LALB17562RA	LALB17562	Lasioglossum	CYP303A1	CYP2	La303A1
LALB18223RA_1	LALB18223RA	LALB18223	Lasioglossum	CYP306A1	CYP2	La306A1
LALB18224RA_1	LALB18224RA	LALB18224	Lasioglossum	CYP18A1	CYP2	La18A1
LALB19286RA_1	LALB19286RA	LALB19286	Lasioglossum	CYP307B1	CYP2	La307B1
LALB19295RA_A_1	LALB19295RA_A	LALB19295_A	Lasioglossum	CYP6AS199	CYP3	La6ASseq3	edited to Johnson sequence
LALB19295RA_B_1	LALB19295RA_B	LALB19295_B	Lasioglossum	CYP6AS200	CYP3	La6ASseq4	edited to Johnson sequence
LALB19620RA_1	LALB19620RA	LALB19620	Lasioglossum	CYP6BD1	CYP3	La6BDseq1
LALB20070RA_1	LALB20070RA	LALB20070	Lasioglossum	CYP305D1	CYP2	La305D1
LALB20071RA_1	LALB20071RA	LALB20071_1	Lasioglossum	CYP15A1	CYP2	La15A1
LALB20231RA_1	LALB20231RA	LALB20231_1	Lasioglossum	CYP336A49	CYP3	La336seq4i
LALB20233RA_1	LALB20233RA	LALB20233	Lasioglossum	CYP336A50	CYP3	La336seq3
LALB20236RA_1	LALB20236RA	LALB20236_1	Lasioglossum	CYP336A51	CYP3	La336seq1
LALB20338RA_1	LALB20338RA	LALB20338_1	Lasioglossum	CYP315A1	Mito	La315A1
LALB21722RA_1	LALB21722RA	LALB21722_1	Lasioglossum	CYP4AB3	CYP4	La4AZ1
LALB21944RA_1	LALB21944RA	LALB21944	Lasioglossum	CYP6BC1	CYP3	La6BC1
LALB23308RA_1	LALB23308RA	LALB23308	Lasioglossum	CYP336A52	CYP3	La336seq2i
MQUA15750RA_1	MQUA15750RA	MQUA15750	Melipona	CYP15A1	CYP2	Mq15A1
MQUA12170RA_1	MQUA12170RA	MQUA12170	Melipona	CYP6AS145	CYP3	Mq6ASseq17
MQUA12172RA_1	MQUA12172RA	MQUA12172	Melipona	CYP6AS201	CYP3	Mq6ASseq3	edited to Johnson sequence
MQUA12173RA_1	MQUA12173RA	MQUA12173	Melipona	CYP6AS147	CYP3	Mq6ASseq15
MQUA12174RA_1	MQUA12174RA	MQUA12174	Melipona	CYP6AS148	CYP3	Mq6ASseq18
MQUA12175RA_1	MQUA12175RA	MQUA12175	Melipona	CYP6AS7	CYP3	Mq6ASseq16
MQUA12554RA_1	MQUA12554RA	MQUA12554	Melipona	CYP9P1	CYP3	Mq9Pseq1
MQUA12556RA_1	MQUA12556RA	MQUA12556	Melipona	CYP9S1	CYP3	Mq9Sseq1
MQUA12557RA_1	MQUA12557RA	MQUA12557	Melipona	CYP9R96	CYP3	Mq9Rseq7	gap due to unsequenced region
MQUA12559RA_1	MQUA12559RA	MQUA12559	Melipona	CYP9R62	CYP3	Mq9Rseq15Mq9Rseq6	edited to Johnson sequence
MQUA12562RA_1	MQUA12562RA	MQUA12562	Melipona	CYP9Q11	CYP3	Mq9Qseq2
MQUA13026RA_1	MQUA13026RA	MQUA13026	Melipona	CYP307B1	CYP2	Mq307B1
MQUA13120RA_1	MQUA13120RA	MQUA13120	Melipona	CYP4AA1	CYP4	Mq4BA1
MQUA14262RA_1	MQUA14262RA	MQUA14262	Melipona	CYP315A1	Mito	Mq315A1
MQUA14317RA_1	MQUA14317RA	MQUA14317	Melipona	CYP334A1	Mito	Mq334A1
MQUA14553RA_1	MQUA14553RA	MQUA14553	Melipona	CYP4G202	CYP4	Mq4Gseq2
MQUA15414RA_1	MQUA15414RA	MQUA15414	Melipona	CYP6AS150	CYP3	Mq6ASseq21
MQUA15749RA_1	MQUA15749RA	MQUA15749	Melipona	CYP305D1	CYP2	Mq305D1i
MQUA16763RA_1	MQUA16763RA	MQUA16763	Melipona	CYP9R63	CYP3	Mq9Rseq2
MQUA16764RA_1	MQUA16764RA	MQUA16764	Melipona	CYP9Q10	CYP3	Mq9Qseq1
MQUA17168RA_MQUA17169RA_1	MQUA17168RA_MQUA17169RA	MQUA17168_MQUA17169	Melipona	CYP4AB3	CYP4	Mq4AZseq1	edited to Johnson sequence
MQUA17254RA_1	MQUA17254RA	MQUA17254	Melipona	CYP306A1	CYP2	Mq306A1
MQUA17255RA_1	MQUA17255RA	MQUA17255	Melipona	CYP18A1	CYP2	Mq18A1
MQUA17297RA_1	MQUA17297RA	MQUA17297	Melipona	CYP6AS137	CYP3	Mq6ASseq14
MQUA17298RA_1	MQUA17298RA	MQUA17298	Melipona	CYP6AS138	CYP3	Mq6ASseq10
MQUA17299RA_A_1	MQUA17299RA_A	MQUA17299_A	Melipona	CYP6AS139	CYP3	Mq6ASseq11	edited to Johnson sequence
MQUA17299RA_B_1	MQUA17299RA_B	MQUA17299_B	Melipona	CYP6AS13	CYP3	Mq6ASseq12	edited to Johnson sequence
MQUA17299RA_C_1	MQUA17299RA_C	MQUA17299_C	Melipona	CYP6AS140	CYP3	Mq6ASseq13	edited to Johnson sequence
MQUA17300RA_A_1	MQUA17300RA_A	MQUA17300_A	Melipona	CYP6AS141	CYP3	Mq6ASseq4	edited to Johnson sequence
MQUA17300RA_B_1	MQUA17300RA_B	MQUA17300_B	Melipona	CYP6AS142	CYP3	Mq6ASseq6	edited to Johnson sequence
MQUA17300RA_C_1	MQUA17300RA_C	MQUA17300_C	Melipona	CYP6AS143	CYP3	Mq6ASseq7	edited to Johnson sequence
MQUA17300RA_D_1	MQUA17300RA_D	MQUA17300_D	Melipona	CYP6AS202	CYP3	Mq6ASseq8	edited to Johnson sequence
MQUA17302RA_1	MQUA17302RA	MQUA17302	Melipona	CYP6AS144	CYP3	Mq6ASseq9
MQUA17750RA_1	MQUA17750RA	MQUA17750	Melipona	CYP4G11	CYP4	Mq4Gseq1
MQUA17917RA_1	MQUA17917RA	MQUA17917	Melipona	CYP303A1	CYP2	Mq303A1
MQUA18728RA_1	MQUA18728RA	MQUA18728	Melipona	CYP6AS149	CYP3	Mq6ARseq1
MQUA18731RA_MQUA18732RA_1	MQUA18731RA_MQUA18732RA	MQUA18731_MQUA18732	Melipona	CYP6AS19	CYP3	Mq6AR1	edited to Johnson sequence
MQUA18784RA_1	MQUA18784RA	MQUA18784	Melipona	CYP314A1	Mito	Mq314A1
MQUA20345RA_1	MQUA20345RA	MQUA20345	Melipona	CYP343A1	CYP2	Mq343A1
MQUA20615RA_1	MQUA20615RA	MQUA20615	Melipona	CYP6BC1	CYP3	Mq6BC1
MQUA20928RA_1	MQUA20928RA	MQUA20928	Melipona	CYP301A1	Mito	Mq301A1
MQUA20929RA_1	MQUA20929RA	MQUA20929	Melipona	CYP301B1	Mito	Mq49A1
MQUA21696RA_1	MQUA21696RA	MQUA21696	Melipona	CYP6BD1	CYP3	Mq6BD1
MQUA22177RA_1	MQUA22177RA	MQUA22177	Melipona	CYP9DN1	CYP3	Mq9Lseq1
MQUA23890RA_1	MQUA23890RA	MQUA23890	Melipona	CYP6BE1	CYP3	Mq6BE1
MQUA23909RA_1	MQUA23909RA	MQUA23909	Melipona	CYP6AQ56	CYP3	Mq6ASseq1
MQUA24227RA_1	MQUA24227RA	MQUA24227	Melipona	CYP336A37	CYP3	Mq336seq2
MQUA24228RA_1	MQUA24228RA	MQUA24228	Melipona	CYP336A39	CYP3	Mq336seq3
MQUA24229RA_1	MQUA24229RA	MQUA24229	Melipona	CYP336A38	CYP3	Mq336seq4
MQUA24231RA_1	MQUA24231RA	MQUA24231	Melipona	CYP336A41	CYP3	Mq336seq7
MQUA24232RA_1	MQUA24232RA	MQUA24232	Melipona	CYP336A40	CYP3	Mq336seq1
MQUA24239RA_1	MQUA24239RA	MQUA24239	Melipona	CYP336A42	CYP3	Mq336seq8i
MQUA24885RA_1	MQUA24885RA	MQUA24885	Melipona	CYP4AV1	CYP4	Mq4AZseq2
MQUA11888RB_MQUA11888RA_1	MQUA11888RB_MQUA11888RA	MQUA11888RB_MQUA11888	Melipona	CYP302A1	Mito	Mq302A1
