# Supplementary material for: The Birth-and-Death Evolution of Cytochrome P450 Genes in Bees
Source: Genome Biol Evol. 2021 Nov 30;13(12):evab261. doi: 10.1093/gbe/evab261 (PMC8670302; doi:10.1093/gbe/evab261)
Supplement: evab261_Supplementary_Data [file evab261_supplementary_data.zip › Supplementary_data2.csv]

Null	Varying.branch	gene	dnds	clade	pval	padj
M0~b24354dbf78ca87e9f78dc348393dcbc	b_free.4-1~a4d619f6a7006eddb41a880eaf95d1ed	GB40288_1	2.316	34	0.000059	0.000458085
M0~58e40e31db42c94f09f764c06ef81743	b_free.4-1~1fecf445e7be00a7f44d248227fcc5f0	LALB19295RA_B_1	1.822	38	0	0
M0~cc8d04ffbed76c4580e4b13a9b0ff6d8	b_free.16-1~643406a58f663d5e78b09337a79e431c	MQUA24239RA_1	1.597	20	0.004793	0.017849045
M0~58e40e31db42c94f09f764c06ef81743	b_free.4_3-1~e291f9f8b9752fb080cac63deb9b131c	internal	1.528	38	0	0
M0~793e7779d0d6deac5d52d156dcbb5ec1	b_free.7-1~e2be3a603b0be173f2eaa60b6f7c11f8	MH500637_1	1.322	36	0.001868	0.008685672
M0~2b5b7e42bd78f44f66d7e286b97dd2c4	b_free.11-1~daf93c8191565403a3b86c15cbd76a61	NW_015373885.1C_1	1.268	25	0.000001	1.23E-05
M0~58e40e31db42c94f09f764c06ef81743	b_free.11_12~5dbf49b66e8d72df09b5d6e75f21c902	internal	1.243	38	0	0
M0~56e17d83e91bb6519fbf5512cd7b8ddb	b_free.6-1~47f676b3de0988dcec78cf7921e8b299	MH500655_1	1.224	40	0	0
M0~56e17d83e91bb6519fbf5512cd7b8ddb	b_free.5-1~229c1975c7f0949573c3548a786d9ac9	MH500653_1	1.206	40	0	0
M0~7695fdda22be58e1e6d5b8f1f40ca6c6	b_free.12-1~0fc4e4b50937b67eb801e0933c2093db	XM_017902249.1_1	1.137	37	0	0
M0~4c582a8d33bf6ea4dbc89687c5d6a60d	b_free.11-1~9a53f1e623389f247b52ffc44195a76e	MQUA12557RA_1	1.082	27	0	0
M0~747be8b252b3b0eef7e10b3aa56e8ff1	b_free.8-1~96e44ef5e8e3bb04635d5f635bbcf7d6	XM_017902193.1_1	0.944	3	0.005318	0.01948864
M0~4c582a8d33bf6ea4dbc89687c5d6a60d	b_free.10-1~a139c7f16a460525280f496ec1ae6c00	MH500608_1	0.879	27	0.230335	0.373896854
M0~71265b7257f18bafce0536d5e68ac3e8	b_free.11-1~035a24a810d53d58b2a0deffa9d69361	XM_012314831.2_1	0.876	30	0	0
M0~71265b7257f18bafce0536d5e68ac3e8	b_free.12-1~6cf64db2f8dad499b79424eb653330a0	XM_012314835.1_1	0.852	30	0	0
M0~71265b7257f18bafce0536d5e68ac3e8	b_free.16-1~e208f412888c13b51d2fc559a8dd31d8	XM_015581496.1_1	0.744	30	0	0
M0~71265b7257f18bafce0536d5e68ac3e8	b_free.11_12~03b5244462996d18c436ac19dd264192	internal	0.739	30	0	0
M0~cc8d04ffbed76c4580e4b13a9b0ff6d8	b_free.5_7-1~cb285d49ce058bad7da7db2717cd631c	internal	0.709	20	0.020709	0.058168966
M0~a7a099001cc0a27b06ae46007324bfc7	b_free.12-1~8b10e1b9b49abb4db22734494706e42b	XM_003393328.3_1	0.702	28	0.032171	0.081216972
M0~56e17d83e91bb6519fbf5512cd7b8ddb	b_free.4-1~0fbbaa05c74e58c91513c19682a35395	MH500611_1	0.698	40	0.000752	0.004093342
M0~b24354dbf78ca87e9f78dc348393dcbc	b_free.7-1~01c5d12d4f45d44e8b1e59274978e556	KZC03734.1_1	0.697	34	0.000005	5.49E-05
M0~e920327847161d6270a8171d45893db8	b_free.12-1~d4629f8d9ce64784677fb4d241999bea	XM_017902268.1_1	0.695	39	0.000012	0.000113517
M0~b10d5a224628db92dc677ecd48be7c17	b_free.6-1~3fc04e08dbc5d59cee0bdf61e575e1f3	XM_003398916.3_1	0.686	15	0	0
M0~a7a099001cc0a27b06ae46007324bfc7	b_free.16-1~9f5fe76b2dd36d53e0e4765724565d9b	XM_015583435.1_1	0.682	28	0	0
M0~56e17d83e91bb6519fbf5512cd7b8ddb	b_free.20_6_~654e369a523a5360691422002715e943	internal	0.679	40	0	0
M0~4c582a8d33bf6ea4dbc89687c5d6a60d	b_free.15-1~807b5e288760c5331b7d906f97fb8336	XM_003705440.2_1	0.676	27	0.000056	0.000438933
M0~cc8d04ffbed76c4580e4b13a9b0ff6d8	b_free.5-1~3a96c046e31906f0a58bd4f55bc52d38	LALB20233RA_1	0.649	20	0.080769	0.171673982
M0~cc8d04ffbed76c4580e4b13a9b0ff6d8	b_free.16_13~7af1ecdc375ffa44d9758f5cece95edc	internal	0.644	20	0.000756	0.004093342
M0~cc8d04ffbed76c4580e4b13a9b0ff6d8	b_free.18-1~692c04d7eb3a6f221a98bb5c1258b791	XM_003393818.3_1	0.634	20	0.023257	0.063033705
M0~7695fdda22be58e1e6d5b8f1f40ca6c6	b_free.13-1~262bd6c215382ab2d51a17b2f0422ae4	XM_017902291.1_1	0.63	37	0.000006	6.33E-05
M0~cc8d04ffbed76c4580e4b13a9b0ff6d8	b_free.26-1~b194d4fe34a327829fd1358020fd9127	XM_015579504.1_1	0.628	20	0.004191	0.016042758
M0~2b5b7e42bd78f44f66d7e286b97dd2c4	b_free.5-1~31cccc8f26aa110985f441b0b64e2634	LALB15466RA_1	0.599	25	0.000835	0.00440516
M0~56e17d83e91bb6519fbf5512cd7b8ddb	b_free.19_4_~7bf0a21832d166073fc9d1c49913e517	internal	0.594	40	0	0
M0~71265b7257f18bafce0536d5e68ac3e8	b_free.7_25_~88a0d52451fd0562f1de9d4f2ff04b56	internal	0.593	30	0	0
M0~793e7779d0d6deac5d52d156dcbb5ec1	b_free.6-1~8fcc57fcdad27fa772cb1a436c204a05	MH500614_1	0.573	36	0.002612	0.011300259
M0~cc8d04ffbed76c4580e4b13a9b0ff6d8	b_free.58_12~1134d9430d5c856288f9ba82bb765c1b	internal	0.572	20	0.000002	2.39E-05
M0~2b5b7e42bd78f44f66d7e286b97dd2c4	b_free.13-1~a7d201b94a9db4844e835f3c726ecd3d	NW_015373885.1_1	0.571	25	0.000005	5.49E-05
M0~e920327847161d6270a8171d45893db8	b_free.1-1~404155268eddc5eee20073670465fc23	Edil_13684_c_1	0.571	39	0.000336	0.002060548
M0~cc8d04ffbed76c4580e4b13a9b0ff6d8	b_free.13-1~42fe3bb8abc85584b8ce5366455bb9bb	MQUA24229RA_1	0.559	20	0.019013	0.053854179
M0~b24354dbf78ca87e9f78dc348393dcbc	b_free.14-1~5e306c2c3d688f96f079f5c391f57b60	MQUA17300RA_A_1	0.558	34	0.009666	0.031443154
M0~2b5b7e42bd78f44f66d7e286b97dd2c4	b_free.13_11~dfa13f6faf3514fd382a26dc16a13fff	internal	0.556	25	0	0
M0~71265b7257f18bafce0536d5e68ac3e8	b_free.6_24_~a43aaee5b97115a8f35e24093926c408	internal	0.556	30	0	0
M0~cc8d04ffbed76c4580e4b13a9b0ff6d8	b_free.14_57~f5b95fc1747b2dc450a636c559634e82	internal	0.552	20	0	0
M0~b8de2e88fb2f218240765efae78d125a	b_free.4-1~60991dbc0c5a1d97b3b4836a333f368e	MH500631_1	0.548	11	0.002966	0.012320186
M0~cc8d04ffbed76c4580e4b13a9b0ff6d8	b_free.27_28~1c7e5376e523c1f88cb312912fcfbbe2	internal	0.544	20	0.002795	0.011761342
M0~2b5b7e42bd78f44f66d7e286b97dd2c4	b_free.2-1~6f046887b28ec64722af58151f88bbf6	KZC03878.1_1	0.534	25	0.00265	0.011300259
M0~793e7779d0d6deac5d52d156dcbb5ec1	b_free.4-1~b8287fcdd5fe24e0d2ba80d49105d7c5	GB49878_1	0.529	36	0.000159	0.001090475
M0~71265b7257f18bafce0536d5e68ac3e8	b_free.6-1~faf1ec0035c815ae6366967f7b8fe61d	XM_003393800.2_1	0.527	30	0.000213	0.001391262
M0~4c582a8d33bf6ea4dbc89687c5d6a60d	b_free.11_12~e8a106b37ac6a200c79a768ff2dd8b83	internal	0.522	27	0	0
M0~cc8d04ffbed76c4580e4b13a9b0ff6d8	b_free.12-1~620b6c33ea1e521399d2188d8dc96e5b	MQUA24228RA_1	0.517	20	0.004061	0.015765108
M0~b7b6c89a13646d74ca6792c4815d74e4	b_free.3-1~578d861b40e621e591498c43bd3d5f90	Edil_07445_b_1	0.514	33	0.000014	0.000130932
M0~71265b7257f18bafce0536d5e68ac3e8	b_free.15_16~d04a75920fa7b0735ac9940715c99527	internal	0.511	30	0	0
M0~b7b6c89a13646d74ca6792c4815d74e4	b_free.16-1~2e2a50c0aefbc20e4d53a7ee72a1318d	XM_017902542.1_1	0.509	33	0.000173	0.001157553
M0~56e17d83e91bb6519fbf5512cd7b8ddb	b_free.3_5-1~e17ff0b24a130dd01fab2716f5cd31cc	internal	0.505	40	0.000003	3.53E-05
M0~71265b7257f18bafce0536d5e68ac3e8	b_free.23_13~cff568f249ae0bba6279fa285e2340cc	internal	0.495	30	0	0
M0~e920327847161d6270a8171d45893db8	b_free.1_12-~c0e58a96c403020e3ce1635349dbea19	internal	0.495	39	0	0
M0~cc8d04ffbed76c4580e4b13a9b0ff6d8	b_free.56_11~7b4043b9068539f1e78e038f8fcdf0d8	internal	0.493	20	0	0
M0~cc8d04ffbed76c4580e4b13a9b0ff6d8	b_free.27-1~2a89e24134db4ccec4084b7e19f68c90	XM_017910205.1_1	0.49	20	0.028643	0.073666216
M0~a7a099001cc0a27b06ae46007324bfc7	b_free.13-1~d323b9189e4c56375b12a66e959462e1	XM_003393329.3_1	0.489	28	0.010147	0.032494089
M0~cc8d04ffbed76c4580e4b13a9b0ff6d8	b_free.55_15~70fa4bef4c87d8e5cf45886f8301b3f6	internal	0.487	20	0	0
M0~b24354dbf78ca87e9f78dc348393dcbc	b_free.26-1~92a1b4e200aadaf0b8e6c6762874d6e8	XM_015579272.1_1	0.484	34	0.000538	0.00308625
M0~b24354dbf78ca87e9f78dc348393dcbc	b_free.28-1~dfd9e799277e119ef36e7a4c7e36c2e0	XM_015579289.1_1	0.482	34	0.003312	0.013427468
M0~2b5b7e42bd78f44f66d7e286b97dd2c4	b_free.6-1~232e839a18c09ee64fa92e0b50df163b	LALB15468RA_1	0.473	25	0.001405	0.006762076
M0~cc8d04ffbed76c4580e4b13a9b0ff6d8	b_free.14-1~e6cfef3a7e35da0db86283c012f1ad17	MQUA24231RA_1	0.468	20	0.053146	0.123556944
M0~b24354dbf78ca87e9f78dc348393dcbc	b_free.65_26~74a641668c1caf5fbba8d0d9fa24c9e3	internal	0.463	34	0	0
M0~71265b7257f18bafce0536d5e68ac3e8	b_free.15-1~d6a3bc27084146af4eba5f1c51f287b5	XM_015581495.1_1	0.462	30	0.006139	0.021871848
M0~b24354dbf78ca87e9f78dc348393dcbc	b_free.25_7-~66608023fe283409e8517dd270fcfebb	internal	0.462	34	0.000007	7.11E-05
M0~7695fdda22be58e1e6d5b8f1f40ca6c6	b_free.12_13~226805665f142500180e0e067d93384a	internal	0.461	37	0	0
M0~2b5b7e42bd78f44f66d7e286b97dd2c4	b_free.2_4-1~3cf69925bb3e30f2a4ea7a31c982c347	internal	0.458	25	0.000064	0.000492262
M0~b24354dbf78ca87e9f78dc348393dcbc	b_free.33-1~1c43b627cd5e1d6fc40d0c7a727dc0c1	XM_017902273.1_1	0.458	34	0.042822	0.10433892
M0~2b5b7e42bd78f44f66d7e286b97dd2c4	b_free.24_12~dd8b41d3dfa0fb692637c31b9b39d842	internal	0.452	25	0	0
M0~cc8d04ffbed76c4580e4b13a9b0ff6d8	b_free.17_18~0c78df6ce370a3819f812a57437065f7	internal	0.451	20	0.022303	0.061184563
M0~b24354dbf78ca87e9f78dc348393dcbc	b_free.4_5-1~d5c8b2bdba24e85495d1bc6dbc5da8df	internal	0.447	34	0.00402	0.015730611
M0~b24354dbf78ca87e9f78dc348393dcbc	b_free.28_29~c21dc1b8ccf6d6525787b2f9d55cbab3	internal	0.44	34	0.000025	0.000216579
M0~793e7779d0d6deac5d52d156dcbb5ec1	b_free.3-1~eb144a73f51b64898ae89475e944e271	GB49876_1	0.439	36	0.00005	0.000399515
M0~2b5b7e42bd78f44f66d7e286b97dd2c4	b_free.12-1~c10624394dd10da57d519ac98502491e	NW_015373885.1D_1	0.434	25	0.000822	0.004364555
M0~b24354dbf78ca87e9f78dc348393dcbc	b_free.30-1~c7002d227a318bad6660ac392e8fe478	XM_017902266.1_1	0.434	34	0.010303	0.032865771
M0~b24354dbf78ca87e9f78dc348393dcbc	b_free.15-1~b6ab70b5ce9185f263bd9dc652858405	MQUA17300RA_B_1	0.432	34	0.04642	0.110137739
M0~b8de2e88fb2f218240765efae78d125a	b_free.5-1~3605d9a121ea64f9eeada61eeb1352da	MQUA15749RA_1	0.431	11	0.027004	0.070778
M0~cc8d04ffbed76c4580e4b13a9b0ff6d8	b_free.17-1~2e494ea53f2b8e65317322f7ccb4bf6c	XM_003393817.3_1	0.428	20	0.228891	0.37228714
M0~a7a099001cc0a27b06ae46007324bfc7	b_free.14-1~317f3765067246cce7f295ee94580ccb	XM_015583433.1_1	0.428	28	0.000005	5.49E-05
M0~b24354dbf78ca87e9f78dc348393dcbc	b_free.29-1~c9764ac687c2889a54916935d913b5ba	XM_015579291.1_1	0.427	34	0.002419	0.010646187
M0~b8de2e88fb2f218240765efae78d125a	b_free.4_7-1~29a2ddcf4fad1233e4cc254cc653528f	internal	0.424	11	0.000256	0.001646
M0~a7a099001cc0a27b06ae46007324bfc7	b_free.15-1~00e365466cde2ab3e4cb6cba35941554	XM_015583434.1_1	0.424	28	0.001457	0.006931277
M0~4c582a8d33bf6ea4dbc89687c5d6a60d	b_free.15_17~52764e5d38084ca48f8524de88e38f7d	internal	0.42	27	0.000005	5.49E-05
M0~793e7779d0d6deac5d52d156dcbb5ec1	b_free.6_7-1~df4a815685a0934b0b20dbaffa00de73	internal	0.417	36	0.000312	0.001945273
M0~f640f19e0b9a971ffbd8a3b939ae906e	b_free.9-1~e2fd494f1e310343f4dc2e140c1e9b4c	XM_017910661.1_1	0.414	5	0.00193	0.008824389
M0~a7a099001cc0a27b06ae46007324bfc7	b_free.10-1~8a004e1c85afe2122c06b234d1eb6d07	MQUA12562RA_1	0.414	28	0.001247	0.006145395
M0~b8de2e88fb2f218240765efae78d125a	b_free.7-1~9f29ed48cfe4386bb600059a67e94f31	XM_003702127.2_1	0.412	11	0.01795	0.051585181
M0~90f512f643d6d6b5679e875daf679343	b_free.7-1~06b02d71b666da43fb1a94ab105e5d33	XM_017902351.1_1	0.41	24	0.003973	0.015730611
M0~4c582a8d33bf6ea4dbc89687c5d6a60d	b_free.12-1~d7c2834fdac81a5e6f66bad087581073	MQUA12559RA_1	0.406	27	0.001003	0.005127137
M0~a7a099001cc0a27b06ae46007324bfc7	b_free.18-1~e4008190895dc62d7ab6089c4a2dad9d	XM_017903150.1_1	0.406	28	0.003995	0.015730611
M0~a7a099001cc0a27b06ae46007324bfc7	b_free.19-1~b2d5535e9ea7d574a537c696a710eb89	XM_017903151.1_1	0.404	28	0.009016	0.030535671
M0~b24354dbf78ca87e9f78dc348393dcbc	b_free.64_66~973d10fd47fac0691d964b1eac9399fb	internal	0.403	34	0	0
M0~e920327847161d6270a8171d45893db8	b_free.11-1~99e67f15a9d90d2356e9a6d4514855e7	XM_015579292.1_1	0.402	39	0.002112	0.009550418
M0~b24354dbf78ca87e9f78dc348393dcbc	b_free.30_33~d2706f35a5ca77700e8b22fe3048e2fe	internal	0.401	34	0.001907	0.008767939
M0~b10d5a224628db92dc677ecd48be7c17	b_free.1-1~1dfd2c5bf8db398d88b2fbe34c7493cb	Edil_13187_1	0.393	15	0.001397	0.006762076
M0~793e7779d0d6deac5d52d156dcbb5ec1	b_free.11-1~dd2053387d5f268051e6d6e821110f6f	XM_012315467.2_1	0.392	36	0.002715	0.011517758
M0~cc8d04ffbed76c4580e4b13a9b0ff6d8	b_free.15-1~de4b81277c4c762dbeea7fbef1d609be	MQUA24232RA_1	0.388	20	0.387171	0.549326294
M0~b24354dbf78ca87e9f78dc348393dcbc	b_free.14_54~e1b4fc4bd3817fbd186214b418e35484	internal	0.385	34	0.000505	0.002944254
M0~d6d0d4d17a71f56224a3340f79bd64be	b_free.8-1~3e936ba78db456cff69c287d763982f5	XM_012298526.1_1	0.382	31	0.006397	0.022595412
M0~b7b6c89a13646d74ca6792c4815d74e4	b_free.2_3-1~5498a51bb3f66bd37903c2619686594c	internal	0.38	33	0.000144	0.001004339
M0~b10d5a224628db92dc677ecd48be7c17	b_free.5_6-1~8ace11040f8a82611733cc91c6fc1d80	internal	0.378	15	0	0
M0~a7a099001cc0a27b06ae46007324bfc7	b_free.29_16~c110cea9faf4750304912b244ae5f5bd	internal	0.376	28	0	0
M0~749d861abb446daab61d83931c304f53	b_free.7-1~9f7f1783ccc0e34ae2d98bdc2f73b1d3	XM_012320693.2_1	0.373	29	0.000994	0.005112888
M0~71265b7257f18bafce0536d5e68ac3e8	b_free.9-1~8d82b171278cc4e9e14e9b59e70e59e9	XM_012280688.1_1	0.373	30	0.122154	0.229526808
M0~cc8d04ffbed76c4580e4b13a9b0ff6d8	b_free.6-1~44a60ca5dfe2663539a5d0b6d6dd42b4	LALB20236RA_1	0.372	20	0.204169	0.3415266
M0~80f7ed66081bc75b758522c5fde26e6e	b_free.5-1~b56a922790d85c3ca06f035a26e699a3	XM_017902352.1_1	0.368	22	0.04644	0.110137739
M0~b10d5a224628db92dc677ecd48be7c17	b_free.8-1~9d5167c0ff1e460c8d84b55d199e9d71	XM_017903459.1_1	0.366	15	0.017982	0.051585181
M0~b7b6c89a13646d74ca6792c4815d74e4	b_free.13-1~77a5f7e4953a340758c0500fb5638a74	XM_017902537.1_1	0.364	33	0.069845	0.154108405
M0~b7b6c89a13646d74ca6792c4815d74e4	b_free.25_16~29d6fa726eba38a633ec588faf882541	internal	0.364	33	0	0
M0~a7a099001cc0a27b06ae46007324bfc7	b_free.12_13~3e223974106194e583e06625d6cf4486	internal	0.36	28	0.005328	0.01948864
M0~71265b7257f18bafce0536d5e68ac3e8	b_free.30_31~bba2938272bef9aed85f5b9d66ce5a85	internal	0.359	30	0	0
M0~a7a099001cc0a27b06ae46007324bfc7	b_free.14_15~c8431599de9f2eaf53959b0802a19f50	internal	0.356	28	0	0
M0~a7a099001cc0a27b06ae46007324bfc7	b_free.30_17~a675a7e860430be16ef479808be0b406	internal	0.355	28	0	0
M0~e920327847161d6270a8171d45893db8	b_free.5-1~96f805e4efa30e73c260f4b49f64fab5	MQUA12170RA_1	0.355	39	0.005297	0.01948864
M0~b7b6c89a13646d74ca6792c4815d74e4	b_free.13_24~1453edf91129888154f2fbd03e30a59d	internal	0.353	33	0	0
M0~b984f88c723138caaa511a2134ccb3d1	b_free.1-1~8b035b93f1695ae08e574568e1fcc7d4	Edil_03400_1	0.35	13	0.009258	0.030972902
M0~b24354dbf78ca87e9f78dc348393dcbc	b_free.15_16~02e37a083f82b2c52522fb8763381a15	internal	0.349	34	0.021558	0.059537698
M0~71265b7257f18bafce0536d5e68ac3e8	b_free.22_5_~59cc7cb67d6ba3ece136ed6cdf170519	internal	0.348	30	0	0
M0~b24354dbf78ca87e9f78dc348393dcbc	b_free.18-1~f5bff1ca69af487513660620f5db11df	NW_015374074.1_1	0.347	34	0.0564	0.128771003
M0~b7b6c89a13646d74ca6792c4815d74e4	b_free.6-1~ae820edf24daa8f779a8a4fef2295294	MH500627_1	0.345	33	0.131805	0.242187454
M0~b24354dbf78ca87e9f78dc348393dcbc	b_free.25-1~1a767a423fb7d91ac793d8275f04b3d1	XM_015579271.1_1	0.345	34	0.067194	0.149317933
M0~71265b7257f18bafce0536d5e68ac3e8	b_free.7-1~2d526c1f81acf60bb1aa185c5a16d0fb	XM_003399648.3_1	0.344	30	0.110222	0.214959019
M0~cc8d04ffbed76c4580e4b13a9b0ff6d8	b_free.52_53~c0cd6a133c63b7aedbd7d3fc98d09ac0	internal	0.341	20	0.032385	0.081507202
M0~cc8d04ffbed76c4580e4b13a9b0ff6d8	b_free.30-1~94db7a229db4f9a3d6cbfe081b64eb7a	XM_020868284.1_1	0.339	20	0.137904	0.251095115
M0~b24354dbf78ca87e9f78dc348393dcbc	b_free.67_68~af79627b43f6bcbf441c1226e76a4516	internal	0.337	34	0.000066	0.00049833
M0~b10d5a224628db92dc677ecd48be7c17	b_free.8_1-1~59239a4ebcbe93d70447fa115ef7bd6d	internal	0.336	15	0.000161	0.001095066
M0~cc8d04ffbed76c4580e4b13a9b0ff6d8	b_free.4_6-1~eef72fe8f39d1cd8f3d157b8797f4f0e	internal	0.336	20	0.112623	0.217579176
M0~b7b6c89a13646d74ca6792c4815d74e4	b_free.14_26~f9812d3e4fa77fea41117edfd1ac18c0	internal	0.335	33	0.00015	0.001037395
M0~b24354dbf78ca87e9f78dc348393dcbc	b_free.1-1~b3ac661293e92918a45d941e170de0db	Edil_14167_1	0.334	34	0.192324	0.325015713
M0~b24354dbf78ca87e9f78dc348393dcbc	b_free.16-1~c58ef3169a3c190b6072134bbda8173f	MQUA17300RA_C_1	0.334	34	0.143766	0.258904635
M0~747be8b252b3b0eef7e10b3aa56e8ff1	b_free.8_1-1~94500dd98c9ecaf084992b2495bcae27	internal	0.33	3	0.002369	0.010495462
M0~b8de2e88fb2f218240765efae78d125a	b_free.6_5-1~71bd1a8ef29f0c899c367db71fd1fa8a	internal	0.33	11	0.141342	0.255658167
M0~2b5b7e42bd78f44f66d7e286b97dd2c4	b_free.6_5-1~95d2cc11179eb0d2cd150b422018b2c5	internal	0.329	25	0.00021	0.00138264
M0~4c582a8d33bf6ea4dbc89687c5d6a60d	b_free.20_21~c5e8b8a26a1168ee8e0992511861364a	internal	0.329	27	0.000023	0.000201372
M0~747be8b252b3b0eef7e10b3aa56e8ff1	b_free.1-1~5ffac2871d98ad664537a701dd36779b	Edil_14289_1	0.327	3	0.040844	0.100342125
M0~81291477bb0ea241beed34d5947a4ffa	b_free.6-1~b79f30704ac47455d8cee6db46d3d9f5	XM_003396873.3_1	0.326	17	0	0
M0~cc8d04ffbed76c4580e4b13a9b0ff6d8	b_free.4-1~d9bb899358ff578c42a9db75ecedb136	LALB20231RA_1	0.324	20	0.299537	0.455672738
M0~4c582a8d33bf6ea4dbc89687c5d6a60d	b_free.30_13~03f8e9a00506d978745795eb988f31f1	internal	0.324	27	0	0
M0~d6d0d4d17a71f56224a3340f79bd64be	b_free.1-1~57b711ec59152005baa2c843e3e8e43e	Edil_06932_b_1	0.324	31	0.0131	0.039765318
M0~b24354dbf78ca87e9f78dc348393dcbc	b_free.46_47~659fedc7e2a2407037375477e1767135	internal	0.322	34	0.000507	0.002944254
M0~a7b8a61bd1439d860e50712a43de9a6e	b_free.5-1~edbdfd39bad5c5c4e37ab78d2755a96c	XM_003397301.3_1	0.321	10	0.002022	0.009193956
M0~e920327847161d6270a8171d45893db8	b_free.10_11~dc598eed7d444f133cacd1f3a5c0c42f	internal	0.318	39	0.01112	0.035199077
M0~e920327847161d6270a8171d45893db8	b_free.7-1~0c3256f96535ebd69395a7b6441f36a5	MQUA17302RA_1	0.317	39	0.041313	0.101192259
M0~b24354dbf78ca87e9f78dc348393dcbc	b_free.31-1~eb37a3da125bdd61085080c4d59e5389	XM_017902270.1_1	0.317	34	0.249755	0.400679074
M0~cc8d04ffbed76c4580e4b13a9b0ff6d8	b_free.34_35~0295ae9a81fab04a6adf0872a71e38fd	internal	0.316	20	0.009579	0.031408434
M0~cc8d04ffbed76c4580e4b13a9b0ff6d8	b_free.49_26~aad08e9fa135e026a4087a087d4b5f87	internal	0.315	20	0.009163	0.0307802
M0~b984f88c723138caaa511a2134ccb3d1	b_free.9-1~7148de779e323e8450fc9b421f1a26a6	XM_017899691.1_1	0.312	13	0.096924	0.194414226
M0~a7a099001cc0a27b06ae46007324bfc7	b_free.17-1~bbb05a0e71cfc7ce9c82ff746aed447b	XM_015583533.1_1	0.312	28	0.008566	0.029131479
M0~b8de2e88fb2f218240765efae78d125a	b_free.2-1~5c6ef06dc4d8cd12a68143eacce6c6a1	GB48105_1	0.311	11	0.431525	0.586047979
M0~b7b6c89a13646d74ca6792c4815d74e4	b_free.7-1~6ad1f81710193a9a27a9c6147bb28abb	MH500639_1	0.31	33	0.096085	0.19429473
M0~b24354dbf78ca87e9f78dc348393dcbc	b_free.63_8_~3d5810d1f9791ba1a0f31d22d8767bdb	internal	0.309	34	0	0
M0~793e7779d0d6deac5d52d156dcbb5ec1	b_free.1-1~f9bbea61da7322ea1ae74c9ab435c486	GB45746_1	0.306	36	0.006616	0.023269094
M0~56e17d83e91bb6519fbf5512cd7b8ddb	b_free.18_10~84230d8601e31468f10bbf035fb1ec2a	internal	0.306	40	0	0
M0~cc8d04ffbed76c4580e4b13a9b0ff6d8	b_free.11-1~f203ee5a92aab84fd20a1a7ea8af997f	MQUA24227RA_1	0.304	20	0.583024	0.712969914
M0~2b5b7e42bd78f44f66d7e286b97dd2c4	b_free.23_9_~b0fed62d4ca0cb54bb6d4cd7ffcae9d1	internal	0.299	25	0	0
M0~b7b6c89a13646d74ca6792c4815d74e4	b_free.6_7-1~d7d84e20e64e0f9149e6de1566068839	internal	0.299	33	0.038479	0.095674372
M0~a7a099001cc0a27b06ae46007324bfc7	b_free.28_6_~880caf7871458e2384451e28be11c60a	internal	0.295	28	0	0
M0~452d930d6c24999c58a641c94ada23cc	b_free.2-1~b01d37ec22d07e7f65402fc2cb7fe8b9	LALB15266RA_B_1	0.295	35	0.022535	0.061615631
M0~b984f88c723138caaa511a2134ccb3d1	b_free.9_1-1~529311d0d88f7bbe38a2566844c541b1	internal	0.291	13	0.004019	0.015730611
M0~b24354dbf78ca87e9f78dc348393dcbc	b_free.27_18~0896112aee236f15f1a45f2053efd237	internal	0.288	34	0.115894	0.221815726
M0~4c582a8d33bf6ea4dbc89687c5d6a60d	b_free.20-1~657f9168066796c584b3665dfb3b8675	XM_015583432.1A_1	0.286	27	0.000081	0.000595205
M0~71265b7257f18bafce0536d5e68ac3e8	b_free.21_1_~5810c1fb17e2b5884f1fd9dee0d6b47e	internal	0.286	30	0.000419	0.002535566
M0~71265b7257f18bafce0536d5e68ac3e8	b_free.29_3_~f15a31c4bee046b14784b7a6327c3c16	internal	0.286	30	0.002979	0.012320186
M0~b984f88c723138caaa511a2134ccb3d1	b_free.2-1~bffe6e9c84bc64a573869e7887994ac3	GB47752_1	0.283	13	0.000166	0.00111982
M0~749d861abb446daab61d83931c304f53	b_free.7_5-1~7132850a4e69942b80a68c5f0e6f506a	internal	0.283	29	0.00054	0.00308625
M0~b24354dbf78ca87e9f78dc348393dcbc	b_free.5-1~da3fc32e293666f6df324b2ffb883831	GB49886_1	0.282	34	0.503192	0.652168529
M0~4c582a8d33bf6ea4dbc89687c5d6a60d	b_free.13-1~e778e0ff0a7dbb73a7c216db3efaf56c	MQUA16763RA_1	0.281	27	0.012796	0.0391491
M0~b24354dbf78ca87e9f78dc348393dcbc	b_free.31_1-~da49f0d265b88fa60930d1b91b8e9c8e	internal	0.279	34	0.145933	0.261093172
M0~2b5b7e42bd78f44f66d7e286b97dd2c4	b_free.22_25~0e13643c27bef2bf4ae860919a5a91d2	internal	0.278	25	0	0
M0~cc8d04ffbed76c4580e4b13a9b0ff6d8	b_free.50_25~640679da3ceeb2bd8602fb87807d9388	internal	0.278	20	0.199571	0.335883299
M0~71265b7257f18bafce0536d5e68ac3e8	b_free.14-1~eac42a29dbf7443ea91e6b899fb24b68	XM_015581494.1_1	0.278	30	0.421924	0.578739087
M0~b8de2e88fb2f218240765efae78d125a	b_free.17_18~345961991ca1d3a03232df877acaa65b	internal	0.277	11	0.778243	0.853991985
M0~b8de2e88fb2f218240765efae78d125a	b_free.9-1~13d347fedf22d7e49847fb41f92df3da	XM_017907325.1_1	0.276	11	0.964598	0.977665214
M0~b51f47d89756dc29a8cc367a83999963	b_free.7-1~1c4938f5f89b9061389b8bc939dd3c69	XM_012308720.2_1	0.275	2	0.000508	0.002944254
M0~749d861abb446daab61d83931c304f53	b_free.5-1~5284d28a1133f0be2b763dc90f1bcb39	MQUA21696RA_1	0.275	29	0.05574	0.127782786
M0~4c582a8d33bf6ea4dbc89687c5d6a60d	b_free.8-1~759c91b3568a04e001226557ed5c90ea	MH500606_1	0.272	27	0.079662	0.170510636
M0~71265b7257f18bafce0536d5e68ac3e8	b_free.8_9-1~d40c3d488d0dabec76ae364cd7f43fed	internal	0.27	30	0.492752	0.641669139
M0~b8de2e88fb2f218240765efae78d125a	b_free.10_16~f9c45deccfa1edbeb8762afa260be8a0	internal	0.269	11	0.796084	0.861539513
M0~d6d0d4d17a71f56224a3340f79bd64be	b_free.7_8-1~fd5cba372cf55569f390e4fb4acc21c2	internal	0.268	31	0.022708	0.06188306
M0~56e17d83e91bb6519fbf5512cd7b8ddb	b_free.3-1~d8eff21faf36f5820f307aa4235554e4	MH500610_1	0.268	40	0.306936	0.464353544
M0~4c582a8d33bf6ea4dbc89687c5d6a60d	b_free.22-1~331384783b2b1b7fe0c66ac294f852aa	XM_017903148.1A_1	0.267	27	0.009653	0.031443154
M0~e920327847161d6270a8171d45893db8	b_free.24_3_~2f94f1b905d9a8d60de6bb08b0b1e9d1	internal	0.267	39	0.045662	0.109562175
M0~b8de2e88fb2f218240765efae78d125a	b_free.6-1~d53d46462a24d75c73fc5aaf6615cd73	XM_003396620.3_1	0.264	11	0.890562	0.926042302
M0~cc8d04ffbed76c4580e4b13a9b0ff6d8	b_free.25-1~f2bf29468eaf8dd3cc34eec5600dbf3e	XM_015579502.1_1	0.264	20	0.073123	0.159629255
M0~2b5b7e42bd78f44f66d7e286b97dd2c4	b_free.26_27~d67a28e2298701b63781e7230746abc1	internal	0.263	25	0.000056	0.000438933
M0~b7b6c89a13646d74ca6792c4815d74e4	b_free.2-1~a2003ca47ef27cf54402758a0dad90d6	Edil_07445_a_1	0.263	33	0.470227	0.620187213
M0~941515bad3c3aea18feb1d2e7e7cc979	b_free.6-1~f33694e7de0f96d768c81c5c0a9d5d6a	XM_003394564.3_1	0.262	1	0.011037	0.035071239
M0~b7b6c89a13646d74ca6792c4815d74e4	b_free.11_31~736b7c15b4a7e11eb4659554846b7ca4	internal	0.262	33	0.061873	0.139325355
M0~a7a099001cc0a27b06ae46007324bfc7	b_free.10_11~17cacef396bcc16ca31b68aa636a5d3c	internal	0.26	28	0.014469	0.04314488
M0~b8de2e88fb2f218240765efae78d125a	b_free.14_15~f7bcd00fdf79389930f18cff92e122bf	internal	0.258	11	0.117152	0.223703239
M0~e920327847161d6270a8171d45893db8	b_free.3-1~a56afd1587ebf49cd7987357c73af2d8	LALB11417RA_1	0.258	39	0.395121	0.556177773
M0~71265b7257f18bafce0536d5e68ac3e8	b_free.13-1~f15caeab8a514ae35d4a994090959957	XM_012314843.2_1	0.257	30	0.790645	0.858667671
M0~b7b6c89a13646d74ca6792c4815d74e4	b_free.1-1~394834a6390eefcde08c67a6a9562564	Edil_05089_1	0.257	33	0.569698	0.701330091
M0~b8de2e88fb2f218240765efae78d125a	b_free.9_1-1~5ca1b06933d927c768d8525e61dac668	internal	0.256	11	0.745987	0.829794199
M0~b8de2e88fb2f218240765efae78d125a	b_free.3-1~cc910055a7bff0885229c00ed3d72942	LALB20070RA_1	0.255	11	0.751049	0.833036829
M0~2c102349fd21d54390ee6d9a5bb97099	b_free.7-1~42ec1e30fa3a9ec2335fab74694c7c74	XM_017939128.1_1	0.255	26	0.005538	0.0200783
M0~b24354dbf78ca87e9f78dc348393dcbc	b_free.6-1~a04fec153cc32b6cc584e873af048977	GB49887_1	0.255	34	0.35205	0.510100616
M0~b24354dbf78ca87e9f78dc348393dcbc	b_free.53_13~e9ee3c4a80bfa7b90005cb479a69728a	internal	0.255	34	0.080037	0.170648837
M0~a7b8a61bd1439d860e50712a43de9a6e	b_free.8-1~232db471a293ea84a6fc33dc7ca698df	XM_017898440.1_1	0.253	10	0.162441	0.286268592
M0~4c582a8d33bf6ea4dbc89687c5d6a60d	b_free.6-1~84887179c571e67543110312d913721a	LALB16500RA_1	0.253	27	0.162787	0.286268592
M0~747be8b252b3b0eef7e10b3aa56e8ff1	b_free.2-1~c8922a25ba17914b66faf8fc88cd87c7	GB47901_1	0.252	3	0.012201	0.037892162
M0~b984f88c723138caaa511a2134ccb3d1	b_free.5-1~652e28efe05722aa6e050efc2b5c8dd0	MQUA17917RA_1	0.252	13	0.028295	0.073334994
M0~a7b8a61bd1439d860e50712a43de9a6e	b_free.7-1~8e51678f874229482dcecffebd1901b2	XM_015573813.1_1	0.251	10	0.182531	0.31296461
M0~a7e3f101af24b8c75a54a3081e4bcfef	b_free.4-1~434381f921f3cfad9772c16fa7e518a6	MQUA17254RA_1	0.251	9	0.012488	0.038349343
M0~cc8d04ffbed76c4580e4b13a9b0ff6d8	b_free.48_51~8aaf699ab8e4c0fe0b76decd2ca5dae3	internal	0.251	20	0.279522	0.43003439
M0~4c582a8d33bf6ea4dbc89687c5d6a60d	b_free.18-1~3b9958abe702a6142e04f7d7f7588d8c	XM_003705443.2_1	0.25	27	0.316623	0.47244971
M0~b24354dbf78ca87e9f78dc348393dcbc	b_free.48_2_~1fc554aadfcfd14d701d032c7b9ac192	internal	0.25	34	0.322101	0.477638059
M0~a7b8a61bd1439d860e50712a43de9a6e	b_free.1-1~791d0228031b8f58959fd161a24bc87d	Edil_06466_1	0.248	10	0.228203	0.371903107
M0~b7b6c89a13646d74ca6792c4815d74e4	b_free.5-1~e0bad1d99161d3307ae2eb88f259d18d	MH500615_1	0.248	33	0.542724	0.678575328
M0~90f512f643d6d6b5679e875daf679343	b_free.1-1~aa24bc3923741cc0c7c9b360d23cb9b9	Edil_08594_1	0.247	24	0.113145	0.218075726
M0~00c70fe1ede367d7940c6c1c5b31a3a6	b_free.8-1~1dc98efb0c7806a027014883cf2a11c2	XM_017934489.1_1	0.245	18	0.008147	0.027859062
M0~90f512f643d6d6b5679e875daf679343	b_free.7_1-1~9554176aeeaa9a6600a51e77686d7a34	internal	0.245	24	0.005813	0.020891262
M0~cc8d04ffbed76c4580e4b13a9b0ff6d8	b_free.19_30~ef6fadfbcad870ca8098d692a61213a9	internal	0.245	20	0.712036	0.811540521
M0~4c582a8d33bf6ea4dbc89687c5d6a60d	b_free.8_10-~1ebfe2ca496e0663c755e8b4bc99aba9	internal	0.245	27	0.073785	0.160417683
M0~d6d0d4d17a71f56224a3340f79bd64be	b_free.10_1-~159556976234e96ff992dffa80dd8def	internal	0.245	31	0.003237	0.013208743
M0~cc8d04ffbed76c4580e4b13a9b0ff6d8	b_free.9-1~a96111db381a03680cc2ec7842855d27	MH500619_1	0.244	20	0.830034	0.881442557
M0~b7b6c89a13646d74ca6792c4815d74e4	b_free.1_22_~d081cdfa5084cf5b8134619f6d64bc13	internal	0.243	33	0.000001	1.23E-05
M0~2b5b7e42bd78f44f66d7e286b97dd2c4	b_free.21_28~c1f7171981b1e41050bbf9610d36a735	internal	0.242	25	0	0
M0~cc8d04ffbed76c4580e4b13a9b0ff6d8	b_free.38_1_~2a27ccced844d240d501559e851a3f7d	internal	0.242	20	0.755782	0.836347202
M0~b7b6c89a13646d74ca6792c4815d74e4	b_free.15_21~be212ff5ef4981814b2fc33d1a3376f8	internal	0.242	33	0	0
M0~b24354dbf78ca87e9f78dc348393dcbc	b_free.2-1~8183a0203e8f78fbc40b6f95108e50c8	Edil_14586_b_1	0.242	34	0.510505	0.656477523
M0~b10d5a224628db92dc677ecd48be7c17	b_free.5-1~e5039fdf4830727c82b526202dfe1970	MQUA17168RA_MQUA17169RA_1	0.241	15	0.367578	0.528875339
M0~a7a099001cc0a27b06ae46007324bfc7	b_free.26_27~72ca595e89d9ce4f686dc4b7b6504d35	internal	0.241	28	0	0
M0~a7b8a61bd1439d860e50712a43de9a6e	b_free.2-1~3e535e54baf95c70d28b646c0b6e805f	GB47885_1	0.24	10	0.06196	0.139325355
M0~71265b7257f18bafce0536d5e68ac3e8	b_free.14_17~4890170a1cf5c3822ea0ef139d678b8d	internal	0.24	30	0.927611	0.949970725
M0~b7b6c89a13646d74ca6792c4815d74e4	b_free.11-1~1ba41262b4c2a38c89fd3b0050119f0c	XM_012281402.1_1	0.239	33	0.530341	0.671131848
M0~e920327847161d6270a8171d45893db8	b_free.17_19~056fd2ef2aaf11875e5f77ed36560d5c	internal	0.239	39	0.174395	0.300265868
M0~4c582a8d33bf6ea4dbc89687c5d6a60d	b_free.14_29~6c0bb96ca5bc2a2e5cdbfba6dc1e90c5	internal	0.238	27	0	0
M0~b7b6c89a13646d74ca6792c4815d74e4	b_free.23_27~b385f195d63e5e3890b0581c379780fd	internal	0.237	33	0.001299	0.006325899
M0~80f7ed66081bc75b758522c5fde26e6e	b_free.4-1~a91ddec25b5e62caf670103b48a1700d	XM_012290383.1_1	0.236	22	0.085543	0.176955339
M0~b7b6c89a13646d74ca6792c4815d74e4	b_free.30_32~6ff0127ca63a560730567cb24237d8ea	internal	0.233	33	0.260451	0.409067124
M0~b8de2e88fb2f218240765efae78d125a	b_free.1-1~834411c32ce59c0af35e8c66955a8a45	Edil_05031_1	0.232	11	0.591204	0.718701465
M0~80f7ed66081bc75b758522c5fde26e6e	b_free.3-1~05464bd330d73a93c1a026c89ea36012	MH500629_1	0.231	22	0.254902	0.404885929
M0~b984f88c723138caaa511a2134ccb3d1	b_free.6-1~0ec970e2589169c015c787ba902a622b	XM_003396954.3_1	0.23	13	0.113808	0.218841084
M0~e920327847161d6270a8171d45893db8	b_free.10-1~1961ad5e703e9aae7db243c2588a5889	XM_015579287.1_1	0.23	39	0.891161	0.926042302
M0~cc8d04ffbed76c4580e4b13a9b0ff6d8	b_free.23-1~b9e105d57b06e584f2db9497427c9384	XM_015579474.1_1	0.229	20	0.99323	0.996863768
M0~b24354dbf78ca87e9f78dc348393dcbc	b_free.42_6_~cbc0601776f6d2d894fb570648226ad1	internal	0.228	34	0.028336	0.073334994
M0~a7e3f101af24b8c75a54a3081e4bcfef	b_free.5-1~f923f39179e39df1c1edb4621a99fadd	XM_003400268.3_1	0.227	9	0.059896	0.135424198
M0~00c70fe1ede367d7940c6c1c5b31a3a6	b_free.2-1~5033c9dc54d67d33df25e3d2112ce3c8	LALB14739RA_1	0.227	18	0.032506	0.081562311
M0~58e40e31db42c94f09f764c06ef81743	b_free.21_9_~2753894ad53603c09b314091bd5411ea	internal	0.227	38	0.000019	0.000171835
M0~d6d0d4d17a71f56224a3340f79bd64be	b_free.9-1~c42aa3e41fc58d2b663b18b4099374c3	XM_015576333.1_1	0.226	31	0.05388	0.124559663
M0~71265b7257f18bafce0536d5e68ac3e8	b_free.10-1~c24f51456d0d794c3e65b6e53b0b8758	XM_012280689.1_1	0.226	30	0.814862	0.872913347
M0~a7e3f101af24b8c75a54a3081e4bcfef	b_free.5_4-1~3991fc43e85fa912ccf5c08c0f374cac	internal	0.225	9	0.002364	0.010495462
M0~cc8d04ffbed76c4580e4b13a9b0ff6d8	b_free.10-1~55da05cf500eb00b6468bc06754a4e56	MH500626_1	0.225	20	0.933895	0.95123216
M0~e920327847161d6270a8171d45893db8	b_free.2-1~3112d0ae1a50f43db086ed4178a91f16	GB49888_1	0.225	39	0.863013	0.906922906
M0~b24354dbf78ca87e9f78dc348393dcbc	b_free.43_44~3e3a7585efa8e6fe0462bac69827ac6f	internal	0.225	34	0.066899	0.149208339
M0~a7b8a61bd1439d860e50712a43de9a6e	b_free.1_8-1~cf87be04911092ece0061e1b9770b6ab	internal	0.224	10	0.102106	0.202002976
M0~b984f88c723138caaa511a2134ccb3d1	b_free.6_5-1~d15b0a796251165d5682dbe4fdab9979	internal	0.224	13	0.00934	0.031118028
M0~749d861abb446daab61d83931c304f53	b_free.2-1~a7cfead85b26e9c0756de224ecad3728	GB47279_1	0.224	29	0.239347	0.387760986
M0~a7e3f101af24b8c75a54a3081e4bcfef	b_free.10-1~e8dff5814682d55e9dd5fc7b42b9ff79	XM_029196572.1_1	0.223	9	0.093546	0.191513328
M0~b24354dbf78ca87e9f78dc348393dcbc	b_free.11-1~0f17ebc0b6ecfa35bd4d3104e0985f33	MQUA15414RA_1	0.223	34	0.746109	0.829794199
M0~b10d5a224628db92dc677ecd48be7c17	b_free.9-1~824763777654db5033f3a56171e6cff1	XM_017934812.1_1	0.222	15	0.514747	0.659560904
M0~452d930d6c24999c58a641c94ada23cc	b_free.2_7-1~9c66e1f23314167c310ac54c4ca3fbb0	internal	0.222	35	0.011583	0.036109125
M0~00c70fe1ede367d7940c6c1c5b31a3a6	b_free.1-1~9fae9cb25bc2f31c1990262f89c970a8	Edil_12726_1	0.221	18	0.215943	0.356154487
M0~749d861abb446daab61d83931c304f53	b_free.6-1~9eb697cd503384216350754fbdc75403	XM_003699865.2_1	0.221	29	0.409605	0.566562882
M0~71265b7257f18bafce0536d5e68ac3e8	b_free.28_32~b96d982a08d60db63452c008c5fc39a4	internal	0.221	30	0.07163	0.157624305
M0~b24354dbf78ca87e9f78dc348393dcbc	b_free.45_49~921bd1cbfcbac383a1a2b7b5bcff0a67	internal	0.221	34	0.184976	0.315840763
M0~b24354dbf78ca87e9f78dc348393dcbc	b_free.51_52~16f32e19a2f6bd44d8aca0b6c57ab737	internal	0.22	34	0.466514	0.617268524
M0~b8de2e88fb2f218240765efae78d125a	b_free.10-1~4ea8685a980536c90d69f10ba522166c	XM_017936554.1_1	0.219	11	0.276323	0.429082696
M0~cc8d04ffbed76c4580e4b13a9b0ff6d8	b_free.23_24~625bde0272e70b4f01316a5ab36f75d3	internal	0.219	20	0.81594	0.872913347
M0~749d861abb446daab61d83931c304f53	b_free.8-1~5845f94a153aa515074aac81b52e4df1	XM_015575980.1_1	0.219	29	0.471584	0.620981811
M0~a7a099001cc0a27b06ae46007324bfc7	b_free.9-1~03e6c9a0d81236698c87d1ddb162807e	MK559424.1_1	0.219	28	0.318147	0.473480978
M0~cc8d04ffbed76c4580e4b13a9b0ff6d8	b_free.22_10~4fc5caf0f9784a4a2f562834961a3bd9	internal	0.218	20	0.759826	0.839378252
M0~58e40e31db42c94f09f764c06ef81743	b_free.19_20~f978a07ba21f587faa796551c19efd8d	internal	0.218	38	0	0
M0~cc8d04ffbed76c4580e4b13a9b0ff6d8	b_free.33_36~ba6290aef5e5a1191f3685eeb9d8d4d7	internal	0.217	20	0.007034	0.024426084
M0~793e7779d0d6deac5d52d156dcbb5ec1	b_free.11_8-~bc7b91ad4ce076c18e72caeb978671fd	internal	0.217	36	0.092859	0.19058094
M0~e920327847161d6270a8171d45893db8	b_free.16_20~5d174e5b95e4789eccfc7ee3629eab99	internal	0.217	39	0.786231	0.858180521
M0~a7a099001cc0a27b06ae46007324bfc7	b_free.20_25~f71b4c8601eddabf964606f68f9b3e37	internal	0.216	28	0.000023	0.000201372
M0~452d930d6c24999c58a641c94ada23cc	b_free.7-1~7f3221d1899e7f84be6321a3267dcb7f	XM_015582637.1_1	0.216	35	0.145188	0.260326196
M0~b24354dbf78ca87e9f78dc348393dcbc	b_free.39_40~7b886eacdc2f4ed339347da2060be1ee	internal	0.216	34	0.00021	0.00138264
M0~71265b7257f18bafce0536d5e68ac3e8	b_free.18_27~71468e9c3852ba39fae36206f2ee5045	internal	0.215	30	0.004245	0.0160997
M0~b24354dbf78ca87e9f78dc348393dcbc	b_free.27-1~9c3253e64b29527f2d4cbc69705306f3	XM_015579278.1_1	0.215	34	0.919358	0.944288855
M0~7695fdda22be58e1e6d5b8f1f40ca6c6	b_free.6-1~8c30905e4f3aa8803ffb5630955a0045	MH500642_1	0.214	37	0.265352	0.41518003
M0~b24354dbf78ca87e9f78dc348393dcbc	b_free.41_56~6db6e08895df05f09e83881bbf3edd75	internal	0.214	34	0.031404	0.079524591
M0~749d861abb446daab61d83931c304f53	b_free.4-1~b80b77959aadf9cdf47e223da05b4e1a	MH500651_1	0.213	29	0.488886	0.638981895
M0~a7a099001cc0a27b06ae46007324bfc7	b_free.11-1~02393ddbe10f9d1ce4d6a15854ec7a54	MQUA16764RA_1	0.213	28	0.565478	0.697733724
M0~e4e876754a4e3c0351d4a807ac0c61b8	b_free.4-1~2d10ce2e7c658e68d08964f4021200bc	LALB17404RA_1	0.212	12	0.016805	0.048871078
M0~7695fdda22be58e1e6d5b8f1f40ca6c6	b_free.2-1~ba6e1b4a90f42c2b613d1131ceb1048d	GB49891_1	0.212	37	0.690441	0.801127906
M0~7695fdda22be58e1e6d5b8f1f40ca6c6	b_free.2_3-1~0cf7edd44f77847f4153afd9da882578	internal	0.212	37	0.689686	0.801127906
M0~b24354dbf78ca87e9f78dc348393dcbc	b_free.50_55~c5e1449641fcfc8d614e1446cdbb0780	internal	0.212	34	0.690029	0.801127906
M0~80f7ed66081bc75b758522c5fde26e6e	b_free.4_3-1~74a38d2f56141af296de45644b3b6ca9	internal	0.211	22	0.050686	0.118507324
M0~e920327847161d6270a8171d45893db8	b_free.6_7-1~25988f3e9aee96b07e080efc295c67d9	internal	0.21	39	0.79048	0.858667671
M0~a7e3f101af24b8c75a54a3081e4bcfef	b_free.1-1~45ee76fb110fc7525a221c1716a082d4	Edil_05724_1	0.209	9	0.252269	0.403924877
M0~cc8d04ffbed76c4580e4b13a9b0ff6d8	b_free.40_41~05d27c203880192ab7d372e7835c8529	internal	0.209	20	0.01245	0.038349343
M0~cc8d04ffbed76c4580e4b13a9b0ff6d8	b_free.42_47~a8247d3d1b94debaab2c7e565508a438	internal	0.208	20	0.017989	0.051585181
M0~cc8d04ffbed76c4580e4b13a9b0ff6d8	b_free.37_39~71ff528fa625e671448c7d60feff67e1	internal	0.207	20	0.000818	0.004364555
M0~4c582a8d33bf6ea4dbc89687c5d6a60d	b_free.7_6-1~8833b754201bf7b1b7d5bc4343540510	internal	0.207	27	0.213452	0.353777396
M0~793e7779d0d6deac5d52d156dcbb5ec1	b_free.12-1~eadac48d1fc134f65deb22dd5efdf81c	XM_012315469.2_1	0.207	36	0.457914	0.609138331
M0~749d861abb446daab61d83931c304f53	b_free.6_4-1~675136261deb2f007768ccbe2e73c1e1	internal	0.205	29	0.349065	0.507562712
M0~71265b7257f18bafce0536d5e68ac3e8	b_free.2-1~d74460a97cbc380d2fbd056b4281ff2a	GB52023_1	0.205	30	0.337939	0.495444536
M0~2c102349fd21d54390ee6d9a5bb97099	b_free.1-1~b457e90328388b184f2b282624048a19	Edil_08947_a_1	0.204	26	0.094542	0.192191837
M0~793e7779d0d6deac5d52d156dcbb5ec1	b_free.21_14~7194dc29b86191afeae6fed100674b47	internal	0.204	36	0.094578	0.192191837
M0~b24354dbf78ca87e9f78dc348393dcbc	b_free.57_62~1a24b3ab36f549b8d0c825a3b7fb687c	internal	0.204	34	0.738463	0.827737569
M0~b8de2e88fb2f218240765efae78d125a	b_free.8_3-1~27f562437bc4ed9731d42b9167589d46	internal	0.203	11	0.019139	0.05394314
M0~2b5b7e42bd78f44f66d7e286b97dd2c4	b_free.18_20~637ae18e45ee471eb2e0d55754463270	internal	0.203	25	0.001898	0.008767939
M0~cc8d04ffbed76c4580e4b13a9b0ff6d8	b_free.22-1~838c09630986bfee571c17f709b6ff23	XM_012282856.1_1	0.203	20	0.66966	0.787328829
M0~56e17d83e91bb6519fbf5512cd7b8ddb	b_free.7-1~4c23c798e2208f6a69d684ced0ffaad3	MQUA12173RA_1	0.203	40	0.687735	0.801127906
M0~b24354dbf78ca87e9f78dc348393dcbc	b_free.17-1~e1384d5596acf600ac3a8c953b5be12a	MQUA17300RA_D_1	0.203	34	0.943628	0.958772647
M0~b7b6c89a13646d74ca6792c4815d74e4	b_free.17_29~1250b32071beb99a247b160da3a393b3	internal	0.202	33	0.257554	0.405902656
M0~6989a0226af088f5e83a851dac4be7a0	b_free.5-1~0bf7a8089098070f168845f562a9f4b5	MQUA15750RA_1	0.201	14	0.046571	0.110137739
M0~4c582a8d33bf6ea4dbc89687c5d6a60d	b_free.7-1~d9b043dcc77d69eb29eea66203a7b7bd	LALB16501RA_1	0.2	27	0.656608	0.776420092
M0~e920327847161d6270a8171d45893db8	b_free.21_5_~1e36a1ca5234b37d31b58cbbcbb97245	internal	0.2	39	0.085575	0.176955339
M0~00c70fe1ede367d7940c6c1c5b31a3a6	b_free.4-1~7f23d601a85c6e184b9b760d63282ca6	MQUA14553RA_1	0.199	18	0.130247	0.241196333
M0~b24354dbf78ca87e9f78dc348393dcbc	b_free.20_17~827b72bc8ac282e027af278a034142d0	internal	0.198	34	0.777843	0.853991985
M0~cc8d04ffbed76c4580e4b13a9b0ff6d8	b_free.24-1~10d326e20cae462e875db8d1cc55a4f5	XM_015579499.1_1	0.197	20	0.686384	0.801127906
M0~71265b7257f18bafce0536d5e68ac3e8	b_free.17-1~4019e3fa7212677095147bf65861cc8e	XM_015581499.1_1	0.197	30	0.428576	0.583970278
M0~b7b6c89a13646d74ca6792c4815d74e4	b_free.14-1~126126fe54666326b1f4bc4297d2ab6e	XM_017902538.1_1	0.197	33	0.747778	0.830528062
M0~b7b6c89a13646d74ca6792c4815d74e4	b_free.8_28_~8e5ce45b977c7d2a9b80463f3759e128	internal	0.197	33	0.068157	0.150788202
M0~793e7779d0d6deac5d52d156dcbb5ec1	b_free.2_1-1~5cc38190ed8a6e5e31bc5dfc29edd2b6	internal	0.197	36	0.323316	0.477718255
M0~a7b8a61bd1439d860e50712a43de9a6e	b_free.9-1~4202817973b6297fee1ca925f1373d91	XM_017937834.1_1	0.196	10	0.510248	0.656477523
M0~a7a099001cc0a27b06ae46007324bfc7	b_free.4_24_~92b5dec4b105071c8619553b1e7ea397	internal	0.196	28	0.021062	0.05875941
M0~793e7779d0d6deac5d52d156dcbb5ec1	b_free.15-1~e844237817a61683006aa46d69f921ad	XM_017902275.1_1	0.196	36	0.515307	0.659560904
M0~e920327847161d6270a8171d45893db8	b_free.22_23~262e96600fe7be1d71eb38d7229b741a	internal	0.196	39	0.111506	0.215928089
M0~56e17d83e91bb6519fbf5512cd7b8ddb	b_free.11_7-~2ea29337ce0fb828fa78254422166e7e	internal	0.196	40	0.776055	0.853868001
M0~6989a0226af088f5e83a851dac4be7a0	b_free.6-1~7db9da6a2dbe91bd52f4d1b999f0d1e3	XM_003396659.3_1	0.195	14	0.09131	0.187870325
M0~941515bad3c3aea18feb1d2e7e7cc979	b_free.3-1~625258818a82c9b15a74f3e594688d92	LALB20338RA_1	0.193	1	0.103655	0.20408628
M0~71265b7257f18bafce0536d5e68ac3e8	b_free.8-1~621c4d013a5ee62651b027addb9b25ee	XM_003701262.2_1	0.193	30	0.536621	0.675289118
M0~7695fdda22be58e1e6d5b8f1f40ca6c6	b_free.9-1~c3084373b6e075fb26eed1f066aa1076	XM_003704364.2_1	0.193	37	0.353047	0.510646188
M0~71265b7257f18bafce0536d5e68ac3e8	b_free.33_34~62f0d065156ffe56fbd8eb548b21127a	internal	0.192	30	0.013206	0.039765318
M0~a7a099001cc0a27b06ae46007324bfc7	b_free.8-1~2f46a7d163205de0ae4718f76dbc24c9	MH500605_1	0.192	28	0.732893	0.824004015
M0~793e7779d0d6deac5d52d156dcbb5ec1	b_free.14-1~4f2652f6f85a9575e89d48da6b9d19bf	XM_017902251.1_1	0.192	36	0.619873	0.744752524
M0~a7a099001cc0a27b06ae46007324bfc7	b_free.18_1-~36504ac2b5de30d31fa59222f4365e1f	internal	0.191	28	0.61391	0.738666564
M0~35792b0725e61d8a5c32e1964cd7d341	b_free.8-1~465e91a8dedbdff7984b03bb90b45d5f	XM_015581576.1_1	0.191	32	0.000734	0.004027213
M0~56e17d83e91bb6519fbf5512cd7b8ddb	b_free.10-1~447a6bd0fe85f2e57636d59ce1aec8f4	XM_017941349.1_1	0.19	40	0.996258	0.997469993
M0~6989a0226af088f5e83a851dac4be7a0	b_free.6_5-1~40a6fa56e57bdcf85332b2301ec1f2c1	internal	0.189	14	0.009993	0.032125934
M0~4c582a8d33bf6ea4dbc89687c5d6a60d	b_free.43_5_~349a368f3be4c14844ca7f1d1803ab84	internal	0.189	27	0.046465	0.110137739
M0~e920327847161d6270a8171d45893db8	b_free.13-1~fc41a42fc363f4cc3c36f0784cdb0d87	XM_020866304.1A_1	0.189	39	0.510069	0.656477523
M0~903704ef05d04fda51477f12ad535bfd	b_free.6-1~ab05907c120d6bc3e94980be212a6449	NW_016909924.1_	0.188	23	0.000022	0.000196804
M0~56e17d83e91bb6519fbf5512cd7b8ddb	b_free.11-1~6e15a96edd8a319652d39cc12cf22719	XM_020866304.1B_1	0.188	40	0.961468	0.975694407
M0~b24354dbf78ca87e9f78dc348393dcbc	b_free.20-1~c0a85444a8ea25be1d1f9885f2514d85	XM_003400081.3B_1	0.188	34	0.713919	0.811540521
M0~6989a0226af088f5e83a851dac4be7a0	b_free.9-1~5bb723e7a9aa17e299f0b6610b355bcc	XM_017907326.1_1	0.187	14	0.28772	0.439607206
M0~71265b7257f18bafce0536d5e68ac3e8	b_free.3-1~38b37db4343172aa8427888bad0b9b32	LALB15932RA_1	0.187	30	0.131914	0.242187454
M0~a7a099001cc0a27b06ae46007324bfc7	b_free.33_9_~86816e32a9565a2760dc29076fcd106e	internal	0.186	28	0.572551	0.703297721
M0~81291477bb0ea241beed34d5947a4ffa	b_free.4-1~1acc22babacc9da3121a574ee0c86d71	MQUA13120RA_1	0.185	17	0.012995	0.039610685
M0~749d861abb446daab61d83931c304f53	b_free.9-1~33cf0f9ab2a876391090ceed90940ede	XM_017911594.1_1	0.185	29	0.92922	0.949970725
M0~b24354dbf78ca87e9f78dc348393dcbc	b_free.13-1~7ed7d4a11fd9181614b4806be04edf79	MQUA17299RA_C_1	0.185	34	0.621501	0.745620004
M0~00c70fe1ede367d7940c6c1c5b31a3a6	b_free.7_1-1~4f5d4989814d25f30bc33a91cd2b0835	internal	0.184	18	0.333398	0.490852512
M0~cc8d04ffbed76c4580e4b13a9b0ff6d8	b_free.43_46~b907865be3196b6e4a406693966905f3	internal	0.184	20	0.002633	0.011300259
M0~a7a099001cc0a27b06ae46007324bfc7	b_free.23_31~4728cfa40d20a5f468fd5aa829bc1154	internal	0.184	28	0.007445	0.025744685
M0~71265b7257f18bafce0536d5e68ac3e8	b_free.18-1~f672ed43f7c718d6341f94f051174fd8	XM_017935936.1_1	0.183	30	0.192878	0.325284004
M0~e920327847161d6270a8171d45893db8	b_free.8_18_~b681943907be0c0a1c0a9ea4121d3a8b	internal	0.183	39	0.083499	0.17575365
M0~b7b6c89a13646d74ca6792c4815d74e4	b_free.17-1~57b86f17de4af535912f8aa8537c934a	XM_017938109.1_1	0.182	33	0.406443	0.565038157
M0~7695fdda22be58e1e6d5b8f1f40ca6c6	b_free.14-1~5e04f4dd7b66eae437766f8c2cf8771a	XM_017939909.1_1	0.182	37	0.64252	0.761975854
M0~a7e3f101af24b8c75a54a3081e4bcfef	b_free.10_6-~f97ebd5eb95c4d8109f7e91783861088	internal	0.181	9	0.132129	0.242187454
M0~a7a099001cc0a27b06ae46007324bfc7	b_free.34_35~e041a6651103d1f837d4876b8030cec6	internal	0.181	28	0.88321	0.92088387
M0~a7a099001cc0a27b06ae46007324bfc7	b_free.7_8-1~b399c7c8171535325d45f74d9436a7c1	internal	0.181	28	0.91736	0.9437341
M0~3510c90a69cc4f9cdde3efa3f8a4f23d	b_free.9-1~2eadbb04bb0a793406de94a5510e0ef4	XM_017907151.1_1	0.18	6	0.082405	0.174342712
M0~4c582a8d33bf6ea4dbc89687c5d6a60d	b_free.9-1~8f0ac0367b1683d3260dc6ca61a4b585	MH500607_1	0.18	27	0.31688	0.47244971
M0~b51f47d89756dc29a8cc367a83999963	b_free.10-1~01823fbf57be08dc209ff83f5505b048	XM_017936670.1_1	0.179	2	0.0536	0.124261408
M0~e4e876754a4e3c0351d4a807ac0c61b8	b_free.8-1~182423bbf11ec01b4b001e0d7ac7b4c0	XM_015573521.1_1	0.179	12	0.07689	0.165668607
M0~749d861abb446daab61d83931c304f53	b_free.9_1-1~018d556bc4ab51af7ec267ac2471ea25	internal	0.179	29	0.939723	0.955985203
M0~7695fdda22be58e1e6d5b8f1f40ca6c6	b_free.1-1~fb91360cc3df337445dbec78716756b4	GB49885_1	0.179	37	0.715098	0.811759523
M0~28cc5f2edd146fde68c46257ca64526d	b_free.2-1~79d3a19a253d1a0dff6a593e91d30be7	LALB15956RA_1	0.178	21	0.452817	0.607701055
M0~2b5b7e42bd78f44f66d7e286b97dd2c4	b_free.3-1~c5c95be8e71332bf020ab4d794a18307	KZC03879.1_1	0.178	25	0.695328	0.804859274
M0~749d861abb446daab61d83931c304f53	b_free.13_16~3183d37549c84e5414a313079dc4de80	internal	0.178	29	0.66326	0.780919857
M0~4c582a8d33bf6ea4dbc89687c5d6a60d	b_free.19_50~c4bc6ffee66ddb0e654285e731f7cc5f	internal	0.178	27	0.125355	0.23393915
M0~b7b6c89a13646d74ca6792c4815d74e4	b_free.15-1~7606969b65e8e08bbaa02de397ecda21	XM_017902539.1_1	0.177	33	0.458149	0.609138331
M0~cc8d04ffbed76c4580e4b13a9b0ff6d8	b_free.19-1~c8a4221046694fd71c9e3076cc3c2dcc	XM_003393819.3_1	0.176	20	0.32329	0.477718255
M0~749d861abb446daab61d83931c304f53	b_free.14_15~172c91a161e90b09cdd2dd0a4a578cda	internal	0.176	29	0.65201	0.772092417
M0~749d861abb446daab61d83931c304f53	b_free.17_10~afaf90ceaf49aeceaf61d8ca9e7cd6d4	internal	0.176	29	0.739231	0.827737569
M0~b24354dbf78ca87e9f78dc348393dcbc	b_free.19_11~996bcf56fd8cf5d5788945fa586af5d5	internal	0.176	34	0.344145	0.502183218
M0~2b5b7e42bd78f44f66d7e286b97dd2c4	b_free.3_10-~15d918af1b0a95fe5207a62e510b4685	internal	0.175	25	0.436107	0.589353138
M0~b7b6c89a13646d74ca6792c4815d74e4	b_free.12_5-~2d97593ce9acfb9d8b02eddf22036d64	internal	0.175	33	0.123646	0.231801043
M0~452d930d6c24999c58a641c94ada23cc	b_free.6-1~77b5a83d4c91c776b62eb05f905a8a52	XM_012315471.2_1	0.175	35	0.597359	0.724044856
M0~4c582a8d33bf6ea4dbc89687c5d6a60d	b_free.14-1~b3a2df3f3a271fc2fdb439ea7a92fa0a	XM_003393331.3_1	0.174	27	0.465782	0.617268524
M0~4c582a8d33bf6ea4dbc89687c5d6a60d	b_free.35_36~401aa7fd723dc140e266ad7b2b55ffaf	internal	0.174	27	0.024785	0.066013123
M0~793e7779d0d6deac5d52d156dcbb5ec1	b_free.8-1~2d6afb975b70679c4ebeb6fdbb60f35b	MQUA17298RA_1	0.174	36	0.987185	0.994434829
M0~00c70fe1ede367d7940c6c1c5b31a3a6	b_free.13_4_~4e7cc26b91824156205ccda58ac6f2fa	internal	0.173	18	0.275766	0.429082696
M0~71265b7257f18bafce0536d5e68ac3e8	b_free.5-1~b55b46c7fd97a19f05c3d0d78d9112e4	MQUA23909RA_1	0.173	30	0.077192	0.165872104
M0~793e7779d0d6deac5d52d156dcbb5ec1	b_free.25_15~f2825f329c9450638a0c8e5aab895f1c	internal	0.173	36	0.928049	0.949970725
M0~e4e876754a4e3c0351d4a807ac0c61b8	b_free.8_4-1~1fbe6c0ca931ac5dd2f980a95a08af78	internal	0.172	12	0.003559	0.014358123
M0~80f7ed66081bc75b758522c5fde26e6e	b_free.2_8_4~be0b3227810dab9ae68d559fe7419791	internal	0.172	22	0.722614	0.815790565
M0~cc8d04ffbed76c4580e4b13a9b0ff6d8	b_free.1-1~ab9712bfd3f1c12b0de0db9ba804aab0	Edil_05467_1	0.172	20	0.357794	0.516604319
M0~a7a099001cc0a27b06ae46007324bfc7	b_free.32_36~30a844ef1afe57346014afb33aa749cc	internal	0.172	28	0.402483	0.561680761
M0~a7a099001cc0a27b06ae46007324bfc7	b_free.37_38~adfeb3938a95f4b9f67e35217e69eb6a	internal	0.172	28	0.674148	0.791474756
M0~b24354dbf78ca87e9f78dc348393dcbc	b_free.10-1~0cd75614d8f66c32343f8dcdeca7fa9e	MH500646_1	0.172	34	0.463323	0.615023918
M0~b51f47d89756dc29a8cc367a83999963	b_free.7_5-1~40c9fff15dc10223c5f0e0c17617ec87	internal	0.171	2	0.002276	0.010235781
M0~b984f88c723138caaa511a2134ccb3d1	b_free.8-1~3506ef088e0410bf6be4a2f9083f9ff1	XM_015580708.1_1	0.171	13	0.545004	0.678575328
M0~cc8d04ffbed76c4580e4b13a9b0ff6d8	b_free.44_45~e98f74b56fc129d214aa3d77306452c7	internal	0.171	20	0.00265	0.011300259
M0~b10d5a224628db92dc677ecd48be7c17	b_free.7-1~e46109ca3d3ba363e8537e26c74c25e4	XM_015581139.1_1	0.17	15	0.544273	0.678575328
M0~749d861abb446daab61d83931c304f53	b_free.1-1~269dcf46521dd8e460cc4823dfd58518	Edil_00633_1	0.17	29	0.823328	0.876583369
M0~4c582a8d33bf6ea4dbc89687c5d6a60d	b_free.9_49_~5ae6e197c23e85ab329773c55aa0abb4	internal	0.17	27	0.097089	0.194414226
M0~a7e3f101af24b8c75a54a3081e4bcfef	b_free.6-1~dc85442f0e84f0ed998d8f2f6376b6e4	XM_012287264.1_1	0.169	9	0.507011	0.656084989
M0~b10d5a224628db92dc677ecd48be7c17	b_free.12_15~5dbaf69e5dbf405529b9ddcd2b804776	internal	0.169	15	0.000293	0.001840756
M0~b10d5a224628db92dc677ecd48be7c17	b_free.7_3-1~18ee84e8ff3ffb749a6590008064b3f4	internal	0.169	15	0.28195	0.432113315
M0~941515bad3c3aea18feb1d2e7e7cc979	b_free.6_5-1~6fce8152cacf61060fe0ee7fad9d93ab	internal	0.168	1	0.120366	0.226684709
M0~b10d5a224628db92dc677ecd48be7c17	b_free.3-1~661edcd2a993665325d6fb164fe7e0fa	LALB21722RA_1	0.168	15	0.399714	0.561373075
M0~a7e3f101af24b8c75a54a3081e4bcfef	b_free.8_1-1~cf422a5247b1bf75a0b3b557f516d628	internal	0.167	9	0.514617	0.659560904
M0~749d861abb446daab61d83931c304f53	b_free.10-1~159f35096d202c8a935bd4a4894616f5	XM_017932839.1_1	0.167	29	0.63507	0.756847951
M0~4c582a8d33bf6ea4dbc89687c5d6a60d	b_free.16_18~b2b44be83cf5baf8516e867440f3d99b	internal	0.167	27	0.501617	0.651152667
M0~a7a099001cc0a27b06ae46007324bfc7	b_free.7-1~596c3862120ade84d65172ea385a2a30	MH500604_1	0.167	28	0.797036	0.861539513
M0~6989a0226af088f5e83a851dac4be7a0	b_free.1-1~5ad50e4ae725e8430d86079bd337c2da	Edil_05067_1	0.166	14	0.474875	0.624316494
M0~6989a0226af088f5e83a851dac4be7a0	b_free.9_1-1~5307f0bc16dc1afc8df33c842ba983d8	internal	0.166	14	0.244208	0.392699594
M0~00c70fe1ede367d7940c6c1c5b31a3a6	b_free.7-1~516808b7146713b3dd00eac4a4088932	XM_017899855.1_1	0.166	18	0.818396	0.873592617
M0~28cc5f2edd146fde68c46257ca64526d	b_free.3-1~1b49ee1d83e2d484dc57aeb0ed31c876	LALB15958RA_1	0.166	21	0.727551	0.820239004
M0~56e17d83e91bb6519fbf5512cd7b8ddb	b_free.14_16~198d250151603e8e7072435caeb170f6	internal	0.166	40	0.01559	0.04596455
M0~cc8d04ffbed76c4580e4b13a9b0ff6d8	b_free.20_9-~20c50e56dc90a170deed767d1e4b6f9e	internal	0.165	20	0.048292	0.113880562
M0~4c582a8d33bf6ea4dbc89687c5d6a60d	b_free.5-1~ca880e4f665717a82f9bddc7abb275ee	LALB16497RA_1	0.165	27	0.557367	0.68875832
M0~941515bad3c3aea18feb1d2e7e7cc979	b_free.8_3-1~bc177b8b4c243d4d7531ef65e0164fdc	internal	0.164	1	0.129677	0.24091235
M0~747be8b252b3b0eef7e10b3aa56e8ff1	b_free.5-1~4f39b7af25da2da9ce3b43f5c7d28626	MQUA11888RB_MQUA11888RA_1	0.164	3	0.319382	0.474460986
M0~80f7ed66081bc75b758522c5fde26e6e	b_free.1-1~20bd563a9438276a5b126355cf8c57d5	Edil_10985_1	0.164	22	0.933751	0.95123216
M0~90f512f643d6d6b5679e875daf679343	b_free.3-1~3eafb70918fbd04905e6b7541673d7a6	KOC61105.1_1	0.164	24	0.788412	0.858667671
M0~2b5b7e42bd78f44f66d7e286b97dd2c4	b_free.10-1~c6539079bb3b7c057dc1f09616cc2468	NW_015373885.1B_1	0.164	25	0.416527	0.572290018
M0~4c582a8d33bf6ea4dbc89687c5d6a60d	b_free.33_34~f78435ed16b073524b1d5b9dc2d142a8	internal	0.164	27	0.057864	0.131552685
M0~452d930d6c24999c58a641c94ada23cc	b_free.13_14~7bbf597fd05f447c6ef18f9d68bf16a7	internal	0.163	35	0.279485	0.43003439
M0~793e7779d0d6deac5d52d156dcbb5ec1	b_free.12_9-~2fd28921f3d8fcfbb8fa3e458c4d2dc5	internal	0.163	36	0.592682	0.719435525
M0~7695fdda22be58e1e6d5b8f1f40ca6c6	b_free.18_26~06dd162bd6069f5734654d1726af723b	internal	0.163	37	0.895543	0.928251749
M0~b984f88c723138caaa511a2134ccb3d1	b_free.3_8-1~99a5d517bc116f5bf5875a0da8f500a6	internal	0.162	13	0.552386	0.68562583
M0~cc8d04ffbed76c4580e4b13a9b0ff6d8	b_free.21-1~4538a5d8a5aabcfe02edf5369a5346a7	XM_003702245.2_1	0.162	20	0.118842	0.224607271
M0~d6d0d4d17a71f56224a3340f79bd64be	b_free.4-1~d9edd0f3f35dfa5fd390d9362a535e15	MH500616_1	0.162	31	0.553999	0.68562583
M0~7695fdda22be58e1e6d5b8f1f40ca6c6	b_free.23_6_~5de8d38d350bfbdfd44f9edbffa77bc4	internal	0.162	37	0.893971	0.927790836
M0~2b5b7e42bd78f44f66d7e286b97dd2c4	b_free.8-1~bfe55fc2414c57a179f670644626154f	MQUA22177RA_1	0.161	25	0.379118	0.53888448
M0~452d930d6c24999c58a641c94ada23cc	b_free.3-1~bd47b05bee549ee7fa93a02f86a67d88	MH500622_1	0.161	35	0.83958	0.889284865
M0~58e40e31db42c94f09f764c06ef81743	b_free.9-1~59f9bc78b6fe560cf122b914ef266537	XM_015579288.1_1	0.161	38	0.539287	0.676575002
M0~58e40e31db42c94f09f764c06ef81743	b_free.18_22~29010138b3661ce42254db603dff63a0	internal	0.161	38	0.006758	0.023667379
M0~e920327847161d6270a8171d45893db8	b_free.9-1~23364b8d3897afefab93277f917750c4	XM_003704366.2_1	0.161	39	0.134032	0.245129636
M0~b10d5a224628db92dc677ecd48be7c17	b_free.2-1~da9e48cf1df71fe0708c9319b844e2b1	GB47270_1	0.16	15	0.255751	0.404885929
M0~cc8d04ffbed76c4580e4b13a9b0ff6d8	b_free.21_8-~b676d550a4950428a12042d51403ddb2	internal	0.16	20	0.025085	0.066596629
M0~d6d0d4d17a71f56224a3340f79bd64be	b_free.14_15~735f4e69d165386d12a08f57442b01fa	internal	0.16	31	0.10596	0.207137957
M0~d6d0d4d17a71f56224a3340f79bd64be	b_free.19_4_~025181367ad07c2e49d53b7956bdd63c	internal	0.16	31	0.310784	0.468452806
M0~793e7779d0d6deac5d52d156dcbb5ec1	b_free.18_19~ccac0df249b82fa19c2befbc921adf3a	internal	0.16	36	0	0
M0~2b5b7e42bd78f44f66d7e286b97dd2c4	b_free.9-1~19b9e39bf0cf478fa248b8c8959c7665	NW_015373885.1A_1	0.159	25	0.316287	0.47244971
M0~4c582a8d33bf6ea4dbc89687c5d6a60d	b_free.16-1~2947afb0e5d60ca7775467a0499a059b	XM_003705441.2_1	0.159	27	0.756066	0.836347202
M0~4c582a8d33bf6ea4dbc89687c5d6a60d	b_free.22_3-~b38f455c4b911ae3dd55b645b8b4d694	internal	0.158	27	0.480466	0.629655283
M0~7695fdda22be58e1e6d5b8f1f40ca6c6	b_free.7-1~8b3fff5825d2a778b3e6bb82c6c69352	MQUA12174RA_1	0.158	37	0.870164	0.911125919
M0~6989a0226af088f5e83a851dac4be7a0	b_free.3-1~cf2489ad32ca0dfbfa513615b431e9ee	LALB20071RA_1	0.157	14	0.276866	0.42911623
M0~00c70fe1ede367d7940c6c1c5b31a3a6	b_free.11_8_~47d90db83ce7c5256228ccba7bbfb727	internal	0.157	18	0.782406	0.855139625
M0~71265b7257f18bafce0536d5e68ac3e8	b_free.10_4-~e263ec6df1ebf119b7c40e88de1433b3	internal	0.157	30	0.000683	0.003772544
M0~452d930d6c24999c58a641c94ada23cc	b_free.1-1~653fd4d0b138f809ee3e5b03a967b7ba	GB40284_1	0.157	35	0.915306	0.942799547
M0~452d930d6c24999c58a641c94ada23cc	b_free.8_12_~a837d4a5b4a9e61583b7f47dd8e01202	internal	0.157	35	0.642541	0.761975854
M0~b984f88c723138caaa511a2134ccb3d1	b_free.3-1~e0bfd447c652f9e45439499cacaa5744	LALB17562RA_1	0.155	13	0.821563	0.87583724
M0~7695fdda22be58e1e6d5b8f1f40ca6c6	b_free.8_24_~1f7e4b64efc60cc1675ae9ceae17da5a	internal	0.155	37	0.508282	0.656477523
M0~941515bad3c3aea18feb1d2e7e7cc979	b_free.8-1~d30b59b3f8f0744680284b9e48c20f59	XM_015580286.1_1	0.154	1	0.530871	0.671131848
M0~747be8b252b3b0eef7e10b3aa56e8ff1	b_free.10_5-~c2cfe9c6ada7571ea1fa00afc310ef6c	internal	0.154	3	0.280071	0.43003439
M0~b984976d7fa7e87cc243db52a82f1c2e	b_free.9-1~c397893f5d4002ed5174bdf577f3dee3	XM_017938115.1_1	0.154	16	0.000809	0.00435168
M0~793e7779d0d6deac5d52d156dcbb5ec1	b_free.20_22~171247996462646f607bed317779f70c	internal	0.154	36	0.000008	7.93E-05
M0~b8de2e88fb2f218240765efae78d125a	b_free.8-1~425a65a699ae16d2f2ee23db9b0d092b	XM_015582014.1_1	0.152	11	0.002372	0.010495462
M0~6989a0226af088f5e83a851dac4be7a0	b_free.8-1~cbc65a4f8d328a015d2ccfe0adc42a05	XM_015582552.1_1	0.152	14	0.434265	0.588797521
M0~7695fdda22be58e1e6d5b8f1f40ca6c6	b_free.21_22~a1a2582c97707eda2b80418622f0af1c	internal	0.152	37	0.104214	0.204209814
M0~7695fdda22be58e1e6d5b8f1f40ca6c6	b_free.25_9_~d6db6b55640c9a4de3748b5e3f33d557	internal	0.152	37	0.458047	0.609138331
M0~747be8b252b3b0eef7e10b3aa56e8ff1	b_free.10-1~10cce698a34b7e350c1417b763fda78a	XM_020862658.1_1	0.151	3	0.609141	0.734001527
M0~6989a0226af088f5e83a851dac4be7a0	b_free.8_3-1~d8ea80355b77c8c9e2affc637a1a6717	internal	0.151	14	0.187428	0.319364894
M0~81291477bb0ea241beed34d5947a4ffa	b_free.5-1~a0e2e1094a6d2ee004d43fb4a67c1a03	NM_001278333.1_1	0.151	17	0.027693	0.072353457
M0~d6d0d4d17a71f56224a3340f79bd64be	b_free.9_3-1~ad0c28ad3e578f6f5a4a24a29cc46b52	internal	0.151	31	0.579814	0.710922586
M0~58e40e31db42c94f09f764c06ef81743	b_free.16_17~5af39eb95ca58e1955b9f973860b9ce7	internal	0.151	38	0.055135	0.126748897
M0~90f512f643d6d6b5679e875daf679343	b_free.5-1~5f485e17158c5a8134b8d2da192c5683	MQUA12554RA_1	0.15	24	0.912186	0.940763256
M0~a7b8a61bd1439d860e50712a43de9a6e	b_free.12_16~a173a917974badf20d306475bd6432ab	internal	0.149	10	0.0001	0.000715652
M0~452d930d6c24999c58a641c94ada23cc	b_free.6_4-1~114fbe0cae520d782ae2c22cf151094b	internal	0.149	35	0.848269	0.896181498
M0~e920327847161d6270a8171d45893db8	b_free.9_4-1~cb8834be1e3559eb1c78ca94ba218863	internal	0.149	39	0.009377	0.031118028
M0~b984f88c723138caaa511a2134ccb3d1	b_free.7-1~399c44b8e58c02182b304dea76010df7	XM_012297682.1_1	0.148	13	0.981222	0.989639346
M0~56e17d83e91bb6519fbf5512cd7b8ddb	b_free.9_15_~01d0046d1c1a11880f4b6e544bff9c0e	internal	0.148	40	0.005907	0.021136787
M0~a7a099001cc0a27b06ae46007324bfc7	b_free.5-1~fa87cdbc8517d51fd8da42cb8aebb780	GB43728_1	0.147	28	0.415411	0.571711125
M0~7695fdda22be58e1e6d5b8f1f40ca6c6	b_free.19_20~2aef1d76fb8b7fffe2c36bb4bb6afe98	internal	0.147	37	0.000955	0.004943176
M0~00c70fe1ede367d7940c6c1c5b31a3a6	b_free.5-1~bef9b2fc20c27b9a29cd3dd1467f1a94	XM_003700707.2_1	0.146	18	0.781793	0.855139625
M0~90f512f643d6d6b5679e875daf679343	b_free.8_5-1~a78df72468ecec7886e484578965b7cd	internal	0.146	24	0.708295	0.810746572
M0~2c102349fd21d54390ee6d9a5bb97099	b_free.1_6-1~a8a7bd4d6b381f0910509fedaba64947	internal	0.146	26	0.404039	0.562646526
M0~452d930d6c24999c58a641c94ada23cc	b_free.5_3-1~82cab885975ce3a5578d0b9ac8dbaf76	internal	0.146	35	0.7076	0.810746572
M0~941515bad3c3aea18feb1d2e7e7cc979	b_free.1-1~bc9785ea9c0e0d7a99066e0b730dfe8a	Edil_00840_1	0.145	1	0.832671	0.883103393
M0~941515bad3c3aea18feb1d2e7e7cc979	b_free.7-1~73fd1b1310ef21f499aecb29ed7a1493	XM_003704005.2_1	0.145	1	0.734878	0.825108587
M0~793e7779d0d6deac5d52d156dcbb5ec1	b_free.24_26~b489a60ef49340cc3617ba403fdccf40	internal	0.145	36	0.004033	0.015730611
M0~3510c90a69cc4f9cdde3efa3f8a4f23d	b_free.6-1~2729122b1021383d1dd175c19b540445	XM_003397740.3_1	0.144	6	0.169748	0.294731232
M0~7695fdda22be58e1e6d5b8f1f40ca6c6	b_free.8-1~abd2e57b43d63a38867b9612930a5133	XM_003704230.2_1	0.144	37	0.526368	0.669553113
M0~00c70fe1ede367d7940c6c1c5b31a3a6	b_free.12_14~6b08da1135d113eb4324d32af8aa6e86	internal	0.143	18	0.115787	0.221815726
M0~cc8d04ffbed76c4580e4b13a9b0ff6d8	b_free.8-1~030f501506d1bdb2410c17b48880e662	MH500617_1	0.143	20	0.072971	0.159629255
M0~a7a099001cc0a27b06ae46007324bfc7	b_free.1-1~89b1976a01420c4dc9d7da2d63ed5b88	Edil_08971_1	0.143	28	0.204644	0.341626799
M0~56e17d83e91bb6519fbf5512cd7b8ddb	b_free.8_1-1~3c95a4901c809fdab047a293754bf8bc	internal	0.142	40	0.080935	0.171673982
M0~e4e876754a4e3c0351d4a807ac0c61b8	b_free.2-1~181eeeab670af827f511e4b3fc8537b8	GB43693_1	0.141	12	0.213642	0.353777396
M0~3639801f193cc3be81f5d68df048e9c2	b_free.6-1~b36e163aabcebcc264bf904dab5591eb	XM_003399563.3_1	0.141	19	0.000018	0.0001646
M0~90f512f643d6d6b5679e875daf679343	b_free.11_12~d756eb4ac11444ee85715625eec5fff0	internal	0.141	24	0.095564	0.193717172
M0~4c582a8d33bf6ea4dbc89687c5d6a60d	b_free.45_48~8d7e3de028be88d580947990e20c9e89	internal	0.141	27	0.77968	0.854429614
M0~4c582a8d33bf6ea4dbc89687c5d6a60d	b_free.41_42~31868b7862a7159ef1a176d60918b948	internal	0.141	27	0.855148	0.902290774
M0~793e7779d0d6deac5d52d156dcbb5ec1	b_free.2-1~8d0efabccea6f35a01920a4d8d1f2b2a	GB49875_1	0.141	36	0.256338	0.404925478
M0~793e7779d0d6deac5d52d156dcbb5ec1	b_free.5-1~59ff6dd438c96835149bd8deca85d38b	LALB17276RA_1	0.141	36	0.273066	0.426438934
M0~d6d0d4d17a71f56224a3340f79bd64be	b_free.5-1~153e69982614bc1e88faad6ee85fdf9c	MQUA23890RA_1	0.14	31	0.977805	0.988616112
M0~b7b6c89a13646d74ca6792c4815d74e4	b_free.8-1~49b239b5127c2463c724552cebc6cd04	MQUA18728RA_1	0.14	33	0.030259	0.076861596
M0~b24354dbf78ca87e9f78dc348393dcbc	b_free.59_60~244bc3c118d8614058517d8f3c890ac2	internal	0.14	34	0.000084	0.000611788
M0~a7e3f101af24b8c75a54a3081e4bcfef	b_free.3-1~8ab54d45b2b4a5156d02d795b7c3ce0c	LALB18223RA_1	0.139	9	0.808042	0.869305315
M0~b10d5a224628db92dc677ecd48be7c17	b_free.13_9_~d08699d8467a47489189458a8a713c88	internal	0.139	15	0	0
M0~d6d0d4d17a71f56224a3340f79bd64be	b_free.7-1~c566f60180782448bcd8cf6880e16c93	XM_012298525.1_1	0.139	31	0.998046	0.998046
M0~793e7779d0d6deac5d52d156dcbb5ec1	b_free.23_27~f36bdedc67d413290623f2aa40c64e73	internal	0.139	36	0	0
M0~941515bad3c3aea18feb1d2e7e7cc979	b_free.9_1-1~8a5863d886128c88e0e04856e5dd5685	internal	0.138	1	0.930348	0.949970725
M0~941515bad3c3aea18feb1d2e7e7cc979	b_free.17_18~ddedf08509c3a7ce5c92fdf66327fac4	internal	0.138	1	0.742212	0.828729775
M0~b51f47d89756dc29a8cc367a83999963	b_free.13_14~ff02060bb08842f3b96a1338d8f7ac88	internal	0.138	2	0.009872	0.031986835
M0~a7e3f101af24b8c75a54a3081e4bcfef	b_free.17_18~fecc88045cb41533c04bf704780b10db	internal	0.138	9	0.363086	0.523327107
M0~6989a0226af088f5e83a851dac4be7a0	b_free.2-1~1ea532d6de6d82cd54a7099fd73e273e	GB48175_1	0.138	14	0.629888	0.753485209
M0~b984976d7fa7e87cc243db52a82f1c2e	b_free.6-1~3f069ead02fb6fe112daec4d2a00371c	XM_003699504.2_1	0.138	16	0.028565	0.073666216
M0~903704ef05d04fda51477f12ad535bfd	b_free.2-1~3bce92b0fdbc2341689bc202a91cc999	KOC61107.1_1	0.138	23	0.003242	0.013208743
M0~2b5b7e42bd78f44f66d7e286b97dd2c4	b_free.7-1~db73a0693082f5a5e46792b9fe69324f	MH500623_1	0.138	25	0.124578	0.233017486
M0~a7b8a61bd1439d860e50712a43de9a6e	b_free.6_4-1~bfd79f687a5211d01d6a190bdadf5d08	internal	0.137	10	0.110977	0.215410545
M0~a7e3f101af24b8c75a54a3081e4bcfef	b_free.8-1~4c7461f9ef1d85e6e4b5dfdbac00d8e5	XM_017909139.1_1	0.137	9	0.84481	0.893674332
M0~a7e3f101af24b8c75a54a3081e4bcfef	b_free.14_15~5cf2cadff478efedb739b70388516695	internal	0.137	9	0.079765	0.170510636
M0~81291477bb0ea241beed34d5947a4ffa	b_free.2-1~2572d9691f7b12742f1a4fbeeb87c8ab	LALB12531RA_1	0.137	17	0.117925	0.224607271
M0~d6d0d4d17a71f56224a3340f79bd64be	b_free.18_20~782954ab9994eb788b4bccd2ea06cd84	internal	0.137	31	0.807501	0.869305315
M0~56e17d83e91bb6519fbf5512cd7b8ddb	b_free.1-1~08fd6ef28bbaaefc919647ddd24f5b6d	Edil_13684_b_1	0.137	40	0.173051	0.299431952
M0~515408567d8c6e9cd282137532b46969	b_free.10-1~9e56f504d824a951a2194a52889e9474	XM_017933582.1_1	0.136	4	0.001172	0.005845794
M0~a7b8a61bd1439d860e50712a43de9a6e	b_free.6-1~3b94be98b4bbfd11a25c69d0c2bf420f	XM_003703585.2_1	0.136	10	0.287908	0.439607206
M0~a7b8a61bd1439d860e50712a43de9a6e	b_free.13_9_~e21e9ccedeb41a3b743a278e6d1222eb	internal	0.136	10	0.000066	0.00049833
M0~a7e3f101af24b8c75a54a3081e4bcfef	b_free.9_16_~c1f0e1adeb8f50967456e65f2c6fb258	internal	0.136	9	0.160772	0.284517811
M0~2c102349fd21d54390ee6d9a5bb97099	b_free.10_11~77da3704f84e24579b7591974e284efb	internal	0.136	26	0.255821	0.404885929
M0~b24354dbf78ca87e9f78dc348393dcbc	b_free.58_61~336549e7358064e7f56e59e643a51894	internal	0.136	34	0	0
M0~941515bad3c3aea18feb1d2e7e7cc979	b_free.5-1~a4cd13952df8ac52f68526dfae69694a	MQUA14262RA_1	0.135	1	0.991407	0.996249037
M0~941515bad3c3aea18feb1d2e7e7cc979	b_free.14_15~35332503b8f2478c241866ffdf01d572	internal	0.135	1	0.990492	0.996249037
M0~b51f47d89756dc29a8cc367a83999963	b_free.5-1~7e5351208c8d5d5c5041b46afab5086a	MQUA18784RA_1	0.135	2	0.279885	0.43003439
M0~b51f47d89756dc29a8cc367a83999963	b_free.9-1~1b32ec06974bf36a78a7cde695b2e9c8	XM_017899826.1_1	0.135	2	0.635458	0.756847951
M0~f640f19e0b9a971ffbd8a3b939ae906e	b_free.9_1-1~1bfddc35304a65041b85b673926296a1	internal	0.135	5	0.026135	0.068719185
M0~00c70fe1ede367d7940c6c1c5b31a3a6	b_free.6-1~953de8df32676ea840cf07e89c45729d	XM_015579213.1_1	0.135	18	0.580486	0.710922586
M0~b24354dbf78ca87e9f78dc348393dcbc	b_free.19-1~2fb29bc39b3a006b3cc6c2f854d846e0	XM_003400081.3A_1	0.135	34	0.084194	0.176207642
M0~452d930d6c24999c58a641c94ada23cc	b_free.4-1~229cbc829165ba21605ed77e7c822378	MQUA17297RA_1	0.134	35	0.498846	0.648578607
M0~793e7779d0d6deac5d52d156dcbb5ec1	b_free.13_5-~9f54b1ac7e927069b850e3a830682bfb	internal	0.134	36	0.082986	0.175121738
M0~58e40e31db42c94f09f764c06ef81743	b_free.7-1~8641d39fa455e4cd7ef77e098cad2687	XM_003400071.3_1	0.134	38	0.827801	0.880207006
M0~b51f47d89756dc29a8cc367a83999963	b_free.8-1~7d0256cf524f7948b064e903ec96028b	XM_015584213.1_1	0.133	2	0.244233	0.392699594
M0~515408567d8c6e9cd282137532b46969	b_free.9-1~0dd7e4e96823ea23dd1615bf840a154f	XM_017910611.1_1	0.133	4	0.039537	0.097584638
M0~3510c90a69cc4f9cdde3efa3f8a4f23d	b_free.9_1-1~1100ba3cf7a8c91428ccc76b7d486795	internal	0.133	6	0.100446	0.19919773
M0~2c102349fd21d54390ee6d9a5bb97099	b_free.7_12_~88cc8518caa8ee2d4eecfaafa41ac888	internal	0.133	26	0.681629	0.799117759
M0~4c582a8d33bf6ea4dbc89687c5d6a60d	b_free.32_37~1196391039989a55ccea14b613ffcf42	internal	0.133	27	0.000318	0.001967774
M0~b51f47d89756dc29a8cc367a83999963	b_free.1-1~25f62ef9f2a4ba98483abc41344c8be3	Edil_02566_1	0.132	2	0.528805	0.671131848
M0~a7b8a61bd1439d860e50712a43de9a6e	b_free.14_15~80ed248cfa82c1e99f6838ffd9a9d800	internal	0.132	10	0.000597	0.003365281
M0~a7e3f101af24b8c75a54a3081e4bcfef	b_free.7_3-1~c97f8536daaae96dbaad669a29b83f9b	internal	0.132	9	0.435056	0.588899816
M0~b984f88c723138caaa511a2134ccb3d1	b_free.7_4-1~41f80d687d07de1c3371ea96b32a7aee	internal	0.132	13	0.517534	0.660357336
M0~b7b6c89a13646d74ca6792c4815d74e4	b_free.9-1~3216713514006119e22da717c8f3fc01	MQUA18731RA_MQUA18732RA_1	0.132	33	0.014049	0.042044825
M0~b7b6c89a13646d74ca6792c4815d74e4	b_free.10_9-~b5527aeb1a5e1041c36629e92533c7d3	internal	0.132	33	0.000648	0.003627918
M0~7695fdda22be58e1e6d5b8f1f40ca6c6	b_free.11_7-~fb5a8bada816b7f1349e0028919a1745	internal	0.132	37	0.131559	0.242187454
M0~7695fdda22be58e1e6d5b8f1f40ca6c6	b_free.14_4-~a826b567fd9ae6e27c1360895b63658c	internal	0.132	37	0.104055	0.204209814
M0~941515bad3c3aea18feb1d2e7e7cc979	b_free.10_16~e6e00dbf27778954da7896f7fdf8673f	internal	0.131	1	0.603776	0.729673492
M0~00c70fe1ede367d7940c6c1c5b31a3a6	b_free.5_3-1~acee1003e26b1bf5fdc7ec68476cb446	internal	0.131	18	0.240223	0.388415578
M0~4c582a8d33bf6ea4dbc89687c5d6a60d	b_free.39_44~33820ec7d2d38801c799f7ebb1960829	internal	0.131	27	0.024599	0.06594455
M0~4c582a8d33bf6ea4dbc89687c5d6a60d	b_free.40_25~c30101e65ac88eec38ea4483c8b85de0	internal	0.131	27	0.263465	0.413012752
M0~d6d0d4d17a71f56224a3340f79bd64be	b_free.2-1~cc484b61e68e2b91604de9c226550443	GB46814_1	0.131	31	0.743138	0.828729775
M0~452d930d6c24999c58a641c94ada23cc	b_free.5-1~544e0ef56b2910432ca24ca8ca4f37a0	XM_012287683.1_1	0.131	35	0.469102	0.619696543
M0~b51f47d89756dc29a8cc367a83999963	b_free.9_1-1~d189736d14cd61540e77b2ff369e9502	internal	0.13	2	0.450418	0.605709173
M0~b984976d7fa7e87cc243db52a82f1c2e	b_free.5-1~054776a45eadeb595dd6e922f83a5a92	XM_003401923.3_1	0.13	16	0.042896	0.10433892
M0~3639801f193cc3be81f5d68df048e9c2	b_free.9-1~0e0bd242bb972c136333c0a467ce4379	XM_017907816.1_1	0.13	19	0.025994	0.068567506
M0~d6d0d4d17a71f56224a3340f79bd64be	b_free.10-1~6ef5bbad7bd6b7a63ed5f0fef7ab6cb2	XM_017897903.1_1	0.13	31	0.025449	0.067345746
M0~d6d0d4d17a71f56224a3340f79bd64be	b_free.11_17~fc5093c48f41802ff7d4bab4b3e4b9e4	internal	0.13	31	0.218822	0.360181012
M0~749d861abb446daab61d83931c304f53	b_free.8_3-1~56ccb42553aef48dd5d629952164a4df	internal	0.129	29	0.021302	0.059136845
M0~793e7779d0d6deac5d52d156dcbb5ec1	b_free.9-1~b9911635b777da95d8da2b2267f64192	MQUA17299RA_A_1	0.129	36	0.141171	0.255658167
M0~e920327847161d6270a8171d45893db8	b_free.8-1~39dbb3ac1be219338e7ecda7c382dd72	XM_003400078.3_1	0.129	39	0.028161	0.073334994
M0~56e17d83e91bb6519fbf5512cd7b8ddb	b_free.2-1~73692bc17ae26455b15c1a0f7baa9dad	GB49890_1	0.129	40	0.042978	0.10433892
M0~b24354dbf78ca87e9f78dc348393dcbc	b_free.9-1~4cd40fe9f76e01ba2eb7f604ea717a70	MH500644_1	0.129	34	0.076896	0.165668607
M0~941515bad3c3aea18feb1d2e7e7cc979	b_free.9-1~c545ec46304f6820b92d230df66d766b	XM_017899931.1_1	0.128	1	0.909502	0.939172078
M0~3510c90a69cc4f9cdde3efa3f8a4f23d	b_free.6_5-1~7a3176deadbabce93549d13a5456e6ad	internal	0.128	6	0.073874	0.160417683
M0~a7b8a61bd1439d860e50712a43de9a6e	b_free.7_3-1~e37539237b01d003fea50ade7ef92a95	internal	0.127	10	0.051856	0.120899399
M0~28cc5f2edd146fde68c46257ca64526d	b_free.1-1~06a89230000c4821d0fe23716425e7e9	KZC05568.1_1	0.127	21	0.351732	0.510100616
M0~3510c90a69cc4f9cdde3efa3f8a4f23d	b_free.5-1~7039e313de68bfab67303cfa44bfd90d	MQUA14317RA_1	0.126	6	0.212102	0.352646356
M0~81291477bb0ea241beed34d5947a4ffa	b_free.10-1~a9fb385d0faec5eae1cf766a9d189fc3	XM_017932290.1_1	0.126	17	0.370529	0.531138437
M0~90f512f643d6d6b5679e875daf679343	b_free.13_3_~4e9d694355df2e3b9808b930ffbe57b1	internal	0.126	24	0.043933	0.106065633
M0~cc8d04ffbed76c4580e4b13a9b0ff6d8	b_free.2-1~aae120eb8f68e26077848c8df93f6574	GB55669_1	0.126	20	0.009159	0.0307802
M0~d6d0d4d17a71f56224a3340f79bd64be	b_free.6_5-1~3eac567cbbca39879e47da3c65b85d4d	internal	0.126	31	0.489731	0.638981895
M0~a7a099001cc0a27b06ae46007324bfc7	b_free.19_2-~6eb47b19ff0bfcda342be4541d185ea9	internal	0.126	28	0.011291	0.035571191
M0~793e7779d0d6deac5d52d156dcbb5ec1	b_free.13-1~b677b536eb22b29dbec1299d06f3b96f	XM_015582636.1_1	0.126	36	0.173742	0.299768692
M0~941515bad3c3aea18feb1d2e7e7cc979	b_free.2-1~1c19ef65dc94fa52d6115d5c4c0dc9ae	GB53709_1	0.125	1	0.709871	0.81142199
M0~b10d5a224628db92dc677ecd48be7c17	b_free.14_4_~50a912d66d572f081d08b692b3509e17	internal	0.124	15	0	0
M0~a7a099001cc0a27b06ae46007324bfc7	b_free.6-1~3875b11b78d517b92be008f96c198ce3	LALB16495RA_1	0.124	28	0.09396	0.191883573
M0~b24354dbf78ca87e9f78dc348393dcbc	b_free.22_9-~0f584dcd3454fa8586ecf5535e0e54c0	internal	0.124	34	0.001768	0.008267409
M0~3510c90a69cc4f9cdde3efa3f8a4f23d	b_free.1-1~c39900051a7ec5526b27e933b6686228	Edil_07151_1	0.123	6	0.387799	0.549326294
M0~4c582a8d33bf6ea4dbc89687c5d6a60d	b_free.38_26~a4a7707fca979632282fd2dd8524d70b	internal	0.123	27	0.000038	0.000309644
M0~452d930d6c24999c58a641c94ada23cc	b_free.8-1~72f1d1f54108f9759227eb2eba63818c	XM_017935812.1_1	0.123	35	0.254272	0.404885929
M0~b24354dbf78ca87e9f78dc348393dcbc	b_free.24_10~49fd229f3de64a43aaa0382a56d732d5	internal	0.123	34	0.003063	0.012604245
M0~a7e3f101af24b8c75a54a3081e4bcfef	b_free.7-1~eaba4e78edd015a48e0884d82e2b3838	XM_015576824.1_1	0.122	9	0.373666	0.532975941
M0~903704ef05d04fda51477f12ad535bfd	b_free.7-1~20c0e2609374f3c038d382429136014d	XM_003393340.3_1	0.122	23	0.165445	0.289502045
M0~d6d0d4d17a71f56224a3340f79bd64be	b_free.11-1~b2a876a829f43cb6c9150f22f288395b	XM_017940213.1_1	0.122	31	0.589656	0.717880012
M0~793e7779d0d6deac5d52d156dcbb5ec1	b_free.10_28~eb9c2d4904bf07a4295237d8ee29fc7b	internal	0.122	36	0.002801	0.011761342
M0~7695fdda22be58e1e6d5b8f1f40ca6c6	b_free.5-1~257957136bdc0134e35d66d249f7598f	MH500640_1	0.122	37	0.202149	0.338836308
M0~941515bad3c3aea18feb1d2e7e7cc979	b_free.7_4-1~3bef7e87faeba15938e7c00bdac49190	internal	0.121	1	0.407942	0.565301242
M0~a7b8a61bd1439d860e50712a43de9a6e	b_free.4-1~71f2020bf2e57bf2968d3ff6bd31bf9a	MH500636_1	0.121	10	0.158203	0.280605752
M0~35792b0725e61d8a5c32e1964cd7d341	b_free.5-1~fc8b015a49612dcc6b50e5980b40daf5	MQUA20615RA_1	0.121	32	0.008158	0.027859062
M0~58e40e31db42c94f09f764c06ef81743	b_free.2-1~4bd213450e09fcc225f0c932f3278542	GB49894_1	0.121	38	0.37745	0.537441782
M0~2b5b7e42bd78f44f66d7e286b97dd2c4	b_free.14-1~1d8bbc58ba6ec9bb611bab2c29f06208	XM_003703363.2_1	0.12	25	0.020921	0.058564568
M0~2b5b7e42bd78f44f66d7e286b97dd2c4	b_free.1_8-1~8beb0b981a8af1aff28dec0e4982dcce	internal	0.12	25	0.000502	0.002944254
M0~b7b6c89a13646d74ca6792c4815d74e4	b_free.12-1~c487e3e4f83667217e8824830fd3465b	XM_012295147.1_1	0.12	33	0.004572	0.017103436
M0~80f7ed66081bc75b758522c5fde26e6e	b_free.2-1~8141aa1c35f7749368d0025448a26110	KOC61106.1_1	0.119	22	0.165681	0.289502045
M0~2b5b7e42bd78f44f66d7e286b97dd2c4	b_free.19_15~a85545298462e45ee30184d360353ef5	internal	0.119	25	0	0
M0~2c102349fd21d54390ee6d9a5bb97099	b_free.2-1~1e27514a40a5b30d2544447a3b3b141a	GB43715_1	0.119	26	0.691131	0.801127906
M0~7695fdda22be58e1e6d5b8f1f40ca6c6	b_free.10_5-~2764c681522db18e7bb15f3862423f2b	internal	0.119	37	0.016257	0.047445074
M0~2c102349fd21d54390ee6d9a5bb97099	b_free.5_3-1~cff8299f1dc0a52d991f364967fd03cf	internal	0.118	26	0.489912	0.638981895
M0~90f512f643d6d6b5679e875daf679343	b_free.2-1~d44f8e12b603dc1d33d96ff7e5c73c54	GB43710_1	0.117	24	0.1611	0.284517811
M0~b24354dbf78ca87e9f78dc348393dcbc	b_free.21_12~a17041225d300a5b3ca19ff4e16d2345	internal	0.117	34	0.001297	0.006325899
M0~e4e876754a4e3c0351d4a807ac0c61b8	b_free.1-1~a44a373ab9e64bb65a294501279c669e	Edil_04260_a_1	0.116	12	0.699608	0.807541913
M0~cc8d04ffbed76c4580e4b13a9b0ff6d8	b_free.20-1~7b3638e7c9d84006fd92f9cb5eab3cba	XM_003702171.2_1	0.116	20	0.003723	0.014946483
M0~4c582a8d33bf6ea4dbc89687c5d6a60d	b_free.3-1~1031c8b5e3f310ed3cde93be7f05d6be	Edil_08949_1	0.116	27	0.255079	0.404885929
M0~35792b0725e61d8a5c32e1964cd7d341	b_free.8_3-1~495a9c60375051cd59e405448eedfb91	internal	0.116	32	0.000272	0.001735318
M0~58e40e31db42c94f09f764c06ef81743	b_free.7_6-1~d68a8338e0a04b652e0705f138fec4d5	internal	0.116	38	0.173183	0.299431952
M0~747be8b252b3b0eef7e10b3aa56e8ff1	b_free.9-1~1e7856a72ffe049693e99ee718f4835f	XM_017939573.1_1	0.115	3	0.791894	0.858667671
M0~b984f88c723138caaa511a2134ccb3d1	b_free.14_18~c63985fc15184a23826c9f09215693b6	internal	0.115	13	0	0
M0~2c102349fd21d54390ee6d9a5bb97099	b_free.3-1~d62e0eb5e82189cb4fa1f7d18875b0b2	LALB16507RA_1	0.115	26	0.588738	0.717824258
M0~747be8b252b3b0eef7e10b3aa56e8ff1	b_free.7-1~62baf2e73722da0c380af99bc8c4456c	XM_015578228.1_1	0.114	3	0.762963	0.841713873
M0~3510c90a69cc4f9cdde3efa3f8a4f23d	b_free.2-1~3137b7962fba446d6cc8ae2dfe9aaaa2	GB42898_1	0.114	6	0.424883	0.581828135
M0~90f512f643d6d6b5679e875daf679343	b_free.6_4-1~c3c4a73d78ec34b0f6d2757d64e04215	internal	0.114	24	0.045973	0.10998773
M0~2c102349fd21d54390ee6d9a5bb97099	b_free.6-1~e17725be837088ddabdba54097c73d16	XM_017903149.1_1	0.114	26	0.687708	0.801127906
M0~a7a099001cc0a27b06ae46007324bfc7	b_free.3-1~2b4543a9fb984c5222658fe718f9e28b	GB43713_1	0.114	28	0.058971	0.133700091
M0~e920327847161d6270a8171d45893db8	b_free.4-1~1caf63191777b26b7e23d09953bc117c	MH500643_1	0.114	39	0.011324	0.035571191
M0~56e17d83e91bb6519fbf5512cd7b8ddb	b_free.9-1~e30031973a31306b89a3725a9a08026f	XM_017941347.1_1	0.114	40	0.005621	0.020289838
M0~3510c90a69cc4f9cdde3efa3f8a4f23d	b_free.8-1~6df46c6075b8dec2ae3ee220c6540f7e	XM_015584051.1_1	0.113	6	0.553638	0.68562583
M0~6989a0226af088f5e83a851dac4be7a0	b_free.14_18~94a200b8e7fb0862570865a6f35e11b0	internal	0.113	14	0.013239	0.039765318
M0~90f512f643d6d6b5679e875daf679343	b_free.8-1~077a9b5b85c9e1b348fa9a9be0cd7d93	XM_020862886.1_1	0.113	24	0.608893	0.734001527
M0~d6d0d4d17a71f56224a3340f79bd64be	b_free.3-1~e95ff3dc678117effd0898e6d8212970	LALB12567RA_1	0.113	31	0.325156	0.479575964
M0~b24354dbf78ca87e9f78dc348393dcbc	b_free.21-1~8083f25e0c109a58e08b00c6ce1cbd30	XM_003400083.2_1	0.112	34	0.043947	0.106065633
M0~a7e3f101af24b8c75a54a3081e4bcfef	b_free.2-1~25e3b2a58d9c435ca0e021605f453a44	GB54743_1	0.111	9	0.084324	0.176207642
M0~a7e3f101af24b8c75a54a3081e4bcfef	b_free.9-1~662e0970ebf8e8cc2743521a528246c8	XM_017933271.1_1	0.111	9	0.223584	0.366553052
M0~e4e876754a4e3c0351d4a807ac0c61b8	b_free.1_9-1~399a8d52fdd731ae375a4ec5530c5dde	internal	0.111	12	0.718841	0.813763608
M0~81291477bb0ea241beed34d5947a4ffa	b_free.8_2-1~29284609b52fa879517ee6f50f553532	internal	0.111	17	0.427634	0.583970278
M0~d6d0d4d17a71f56224a3340f79bd64be	b_free.6-1~ebc55f1bf77662e36ae9c3d41baab05f	XM_003398598.3_1	0.111	31	0.304444	0.462283048
M0~56e17d83e91bb6519fbf5512cd7b8ddb	b_free.8-1~e3b1a4241b0409ec858253f04f0f7a81	XM_017902292.1_1	0.111	40	0.110933	0.215410545
M0~747be8b252b3b0eef7e10b3aa56e8ff1	b_free.14_15~377a3e048948bf6dcad0ba99b61f07f2	internal	0.11	3	0.021341	0.059136845
M0~e4e876754a4e3c0351d4a807ac0c61b8	b_free.9-1~e5f82fd0055b692a1ce748f2b2a3159f	XM_017909829.1_1	0.11	12	0.883959	0.92088387
M0~00c70fe1ede367d7940c6c1c5b31a3a6	b_free.3-1~011a5e5e0bd459bfaf077b6bc65eb9b4	MH500613_1	0.11	18	0.144081	0.258905378
M0~b984f88c723138caaa511a2134ccb3d1	b_free.16_17~f6bba1b10ca0dd7746493e70a21659ab	internal	0.109	13	0.000338	0.002060548
M0~2c102349fd21d54390ee6d9a5bb97099	b_free.5-1~42ab46ae410aef055310919d5eaadd9c	XM_015583432.1B_1	0.109	26	0.516991	0.660357336
M0~515408567d8c6e9cd282137532b46969	b_free.2-1~7f63edb3522aec1c99f67c79fbb384eb	GB46015_1	0.108	4	0.011506	0.036005468
M0~6989a0226af088f5e83a851dac4be7a0	b_free.10-1~29c7e1e47b1ec7d206afb5ff9c33e2a0	XM_017936580.1_1	0.108	14	0.530682	0.671131848
M0~6989a0226af088f5e83a851dac4be7a0	b_free.10_15~a3a823b9e2e4ef6c785a1340e6c29838	internal	0.108	14	0.021682	0.059679886
M0~6989a0226af088f5e83a851dac4be7a0	b_free.16_17~861e569c62a9035fbf745d6a07f474b6	internal	0.107	14	0.049876	0.116945721
M0~90f512f643d6d6b5679e875daf679343	b_free.4-1~8ef8bd661c4c560164179ec0d1ff2f4c	MH500630_1	0.107	24	0.183501	0.313973644
M0~71265b7257f18bafce0536d5e68ac3e8	b_free.4-1~14dcea97c857698ca692ad8ce49fe4f6	MH500625_1	0.107	30	0.000007	7.11E-05
M0~f640f19e0b9a971ffbd8a3b939ae906e	b_free.8-1~1521e267c1b0865f14f656885a4216b7	XM_015581693.1_1	0.106	5	0.289324	0.440951207
M0~e4e876754a4e3c0351d4a807ac0c61b8	b_free.6-1~0c0a396ecf234c962b1f5a7210025f89	MQUA20345RA_1	0.106	12	0.876773	0.915715963
M0~90f512f643d6d6b5679e875daf679343	b_free.6-1~7c3ea6cd450ef70780578f300508f02f	XM_012290384.1_1	0.106	24	0.096709	0.194414226
M0~b984976d7fa7e87cc243db52a82f1c2e	b_free.4_5-1~16704df42f16163c03c7773258410270	internal	0.105	16	0.072721	0.159598355
M0~b24354dbf78ca87e9f78dc348393dcbc	b_free.3-1~1b45383f9a94c66aee7566e0465dc092	GB40287_1	0.105	34	0.006192	0.021965586
M0~4c582a8d33bf6ea4dbc89687c5d6a60d	b_free.46_47~8a2ec6f231b2e06a62917faca2223bc0	internal	0.104	27	0.004546	0.017083826
M0~b7b6c89a13646d74ca6792c4815d74e4	b_free.10-1~ad6edd8e11caad2b3624f32f6018a58e	XM_003395830.3_1	0.104	33	0.004148	0.015952355
M0~7695fdda22be58e1e6d5b8f1f40ca6c6	b_free.4-1~bec5660107fb04b6e9b00623e7147ad6	LALB19295RA_A_1	0.104	37	0.013222	0.039765318
M0~b51f47d89756dc29a8cc367a83999963	b_free.10_17~4b4ee9b266a34979700a6f9ff103c203	internal	0.103	2	0.791069	0.858667671
M0~4c582a8d33bf6ea4dbc89687c5d6a60d	b_free.23_2-~053a39e83f3c24ae1c300c847f76130f	internal	0.103	27	0.037179	0.092722173
M0~58e40e31db42c94f09f764c06ef81743	b_free.1-1~ef7e634aaf96e20b17078321f3719280	Edil_13684_1	0.103	38	0.214706	0.354825378
M0~58e40e31db42c94f09f764c06ef81743	b_free.5-1~c62980fc0de969c68d0359af3c9d3369	MH500641_1	0.103	38	0.201264	0.338041371
M0~3639801f193cc3be81f5d68df048e9c2	b_free.6_5-1~0c640c383134d8a6aba5f851b38c1024	internal	0.102	19	0.00008	0.000593153
M0~4c582a8d33bf6ea4dbc89687c5d6a60d	b_free.25-1~5843f7980451bb1c148ea61cbb666bc4	XM_017939242.1_1	0.102	27	0.34055	0.497819982
M0~2c102349fd21d54390ee6d9a5bb97099	b_free.4-1~db17add0faabd389af7161c9c7ea5581	MQUA12556RA_1	0.101	26	0.208427	0.347237694
M0~35792b0725e61d8a5c32e1964cd7d341	b_free.3-1~aa339712201074143addf2bda22ed36a	LALB21944RA_1	0.101	32	0.056484	0.128771003
M0~58e40e31db42c94f09f764c06ef81743	b_free.6-1~d432c7bacd554376b0bd5bfb63131dda	MQUA12175RA_1	0.101	38	0.099147	0.197573804
M0~7695fdda22be58e1e6d5b8f1f40ca6c6	b_free.10-1~75e585798623deb5c4feb46e9518c2ca	XM_012287672.1_1	0.101	37	0.018466	0.052586567
M0~b24354dbf78ca87e9f78dc348393dcbc	b_free.8-1~9cf1097cac685a72a597a8435cdc9d35	LALB15266RA_A_1	0.101	34	0.003777	0.015089665
M0~b51f47d89756dc29a8cc367a83999963	b_free.4-1~380b788f5ee3c48ca41bcf3fd73ed597	MH500652_1	0.1	2	0.816699	0.872913347
M0~81291477bb0ea241beed34d5947a4ffa	b_free.9-1~c9da2634e92cbde0e54ac3c30f130ba8	XM_017908249.1_1	0.1	17	0.98102	0.989639346
M0~35792b0725e61d8a5c32e1964cd7d341	b_free.7_5-1~d54a41b455b59ef095f8e3f8926e8dce	internal	0.1	32	0.009915	0.032000176
M0~f640f19e0b9a971ffbd8a3b939ae906e	b_free.7-1~8da2485ec6ad9d8f7364e150d2fec635	XM_012309380.2_1	0.099	5	0.390796	0.55262046
M0~3510c90a69cc4f9cdde3efa3f8a4f23d	b_free.8_3-1~bcf454ec466c8aa67442b482d46b57e4	internal	0.099	6	0.89849	0.92896642
M0~e4e876754a4e3c0351d4a807ac0c61b8	b_free.12_13~1cbd998226ff4f32aa1e9b5d2dc87d28	internal	0.099	12	0.657928	0.776864769
M0~4c582a8d33bf6ea4dbc89687c5d6a60d	b_free.23-1~74a13379407e25c46c78258dbfc29889	XM_017903148.1B_1	0.099	27	0.22617	0.370055487
M0~b7b6c89a13646d74ca6792c4815d74e4	b_free.4-1~f2f473251cc1b2cdb3b6261d3e61340b	GB51383_1	0.099	33	0.000256	0.001646
M0~b984f88c723138caaa511a2134ccb3d1	b_free.15_10~eb54755eb6b89872f4bc0f46f28aa001	internal	0.098	13	0	0
M0~b984976d7fa7e87cc243db52a82f1c2e	b_free.6_3-1~84df0f646ceab95b9b7bf97daf59912d	internal	0.098	16	0.257943	0.405902656
M0~4c582a8d33bf6ea4dbc89687c5d6a60d	b_free.2-1~d7dde6143ea0bb04775323014a34432c	Edil_08948_1	0.098	27	0.065214	0.146242839
M0~b24354dbf78ca87e9f78dc348393dcbc	b_free.12-1~0e4b3643a1a18cdaaf040ba8a564a31e	MQUA17299RA_B_1	0.098	34	0.002877	0.012019142
M0~b24354dbf78ca87e9f78dc348393dcbc	b_free.35-1~afb447b754b6f2d77594d04936dc5f1a	XM_029198243.1_1	0.098	34	0.044374	0.106783047
M0~941515bad3c3aea18feb1d2e7e7cc979	b_free.10-1~1167dbc346b120a14b2d20730331764b	XM_017932589.1_1	0.097	1	0.153053	0.272646361
M0~941515bad3c3aea18feb1d2e7e7cc979	b_free.4-1~ffedfac087d93ce92cec58611d43945b	MH500609_1	0.097	1	0.118293	0.224607271
M0~4c582a8d33bf6ea4dbc89687c5d6a60d	b_free.24-1~6719075843756ddf7209159d04bac0a3	XM_017910131.1_1	0.097	27	0.278573	0.43003439
M0~58e40e31db42c94f09f764c06ef81743	b_free.8_5-1~857978be949fed5a58fb117473ccd9f7	internal	0.097	38	0.007665	0.02639454
M0~f640f19e0b9a971ffbd8a3b939ae906e	b_free.1-1~53aa858452da9d3fdf4a661bd46001b5	Edil_07299_1	0.096	5	0.5435	0.678575328
M0~4c582a8d33bf6ea4dbc89687c5d6a60d	b_free.19-1~d3dd9e1eabe35eb6209479f7c26c37ea	XM_012290387.1_1	0.096	27	0.085174	0.176955339
M0~58e40e31db42c94f09f764c06ef81743	b_free.10_1-~b6fbae4abc8e63786c9733f9d5354be2	internal	0.096	38	0.054134	0.124796308
M0~b24354dbf78ca87e9f78dc348393dcbc	b_free.23_35~fedc5ff01fd26cce0469b7126c420b2d	internal	0.096	34	0.000028	0.000237567
M0~b984976d7fa7e87cc243db52a82f1c2e	b_free.1-1~4dad540e6e3fe98edfbca882cc4f855c	Edil_01846_1	0.095	16	0.699374	0.807541913
M0~e920327847161d6270a8171d45893db8	b_free.6-1~dc34f5834eb5ef34e32a39b6623baab1	MQUA12172RA_1	0.095	39	0.001094	0.005523693
M0~b51f47d89756dc29a8cc367a83999963	b_free.16_18~e41667630f32316c304e989cab1f7db5	internal	0.094	2	0.048885	0.114949586
M0~b51f47d89756dc29a8cc367a83999963	b_free.3_8-1~ceff3ce53e582814e63b61113c948ab1	internal	0.094	2	0.402663	0.561680761
M0~3510c90a69cc4f9cdde3efa3f8a4f23d	b_free.10_17~4e70924304e94ac71e2c336ea783b8ee	internal	0.094	6	0.633179	0.756322666
M0~e4e876754a4e3c0351d4a807ac0c61b8	b_free.15_16~21b05a7f69ed4aea1e5768b968dd53d9	internal	0.094	12	0.401706	0.561680761
M0~7695fdda22be58e1e6d5b8f1f40ca6c6	b_free.11-1~53d2ee7e779b12e04faff27b25194981	XM_012315465.2_1	0.094	37	0.02336	0.063033705
M0~b24354dbf78ca87e9f78dc348393dcbc	b_free.22-1~2cea765ac65c1edc359c6df8dac13eff	XM_003704368.2_1	0.094	34	0.001643	0.007771201
M0~3510c90a69cc4f9cdde3efa3f8a4f23d	b_free.13_14~e8caacbdd1fd2148d9584333d0164229	internal	0.092	6	0.100106	0.19900299
M0~a7b8a61bd1439d860e50712a43de9a6e	b_free.3-1~db6e0be77afb8f416c0a44873892ccd3	LALB13571RA_1	0.092	10	0.001241	0.006145395
M0~e4e876754a4e3c0351d4a807ac0c61b8	b_free.3_14_~9f2fd9964bd3c6ea7912183e2e29e680	internal	0.092	12	0.22702	0.370709246
M0~749d861abb446daab61d83931c304f53	b_free.3-1~2a1cbe488c568bc9ddab06274f2f4687	LALB19620RA_1	0.092	29	0.000448	0.00269127
M0~b984976d7fa7e87cc243db52a82f1c2e	b_free.4-1~6603ed9bcb9ee4ca9366496a56b35ab4	MQUA24885RA_1	0.091	16	0.622879	0.746185469
M0~81291477bb0ea241beed34d5947a4ffa	b_free.7-1~0c9f50320e75e7e7f52645898f53eff3	XM_012282464.1_1	0.091	17	0.72242	0.815790565
M0~e4e876754a4e3c0351d4a807ac0c61b8	b_free.3-1~e6f5628ab5a2c79490944305df41103a	KOC62836.1_1	0.09	12	0.704695	0.810005566
M0~b984f88c723138caaa511a2134ccb3d1	b_free.4-1~3053e4adf307185643ad2f0caa53dbbd	MH500649_1	0.09	13	0.178597	0.306858729
M0~3510c90a69cc4f9cdde3efa3f8a4f23d	b_free.10-1~05758ce80ed06cbf44d80e11a86e6502	XM_017944062.1_1	0.089	6	0.702197	0.80826312
M0~3510c90a69cc4f9cdde3efa3f8a4f23d	b_free.3-1~5db258e98b2844bf5ed26a0797c377de	LALB12594RA_1	0.089	6	0.700651	0.807613127
M0~747be8b252b3b0eef7e10b3aa56e8ff1	b_free.16_9_~7fe247056860ca570fa15bd4f65ddc1b	internal	0.088	3	0.000007	7.11E-05
M0~9d8affe89be768eec6ab02cce4eb5fb4	b_free.10-1~a96f0f8bce9f5539cb3812f83acc98fc	XM_017932498.1_1	0.088	7	0.014667	0.043577404
M0~b984976d7fa7e87cc243db52a82f1c2e	b_free.13_14~09865c9135dbc9acc039ffbb68f3f46f	internal	0.087	16	0.129674	0.24091235
M0~71265b7257f18bafce0536d5e68ac3e8	b_free.1-1~fec9a6658da68d977d4cf4e44144c825	Edil_12915_1	0.087	30	0	0
M0~b51f47d89756dc29a8cc367a83999963	b_free.6_4-1~4e1915455c7e4dfd43fcb26bd311df21	internal	0.086	2	0.22038	0.362021437
M0~f640f19e0b9a971ffbd8a3b939ae906e	b_free.10-1~6ddff31c661738d743ae87616cb85e60	XM_017933583.1_1	0.086	5	0.661406	0.779852633
M0~81291477bb0ea241beed34d5947a4ffa	b_free.14_5_~50fc738033ab2dd225efd169964d761d	internal	0.086	17	0.276229	0.429082696
M0~81291477bb0ea241beed34d5947a4ffa	b_free.7_3-1~ddee214ea92c19ddbf3ae8c15930bf22	internal	0.086	17	0.393838	0.555966851
M0~4c582a8d33bf6ea4dbc89687c5d6a60d	b_free.24_1-~bb12c5c9044e30f88b47c1bf07fd0548	internal	0.086	27	0.004224	0.016094222
M0~35792b0725e61d8a5c32e1964cd7d341	b_free.7-1~5d878a3e83a209cf9cafe5ff69c272f0	XM_012313557.2_1	0.086	32	0.372526	0.532272392
M0~747be8b252b3b0eef7e10b3aa56e8ff1	b_free.7_3-1~67d6755334a4ca01e7e56f7c4606ab73	internal	0.085	3	0.039306	0.097436259
M0~81291477bb0ea241beed34d5947a4ffa	b_free.13_15~928750653dd7faba52fe5fb972e4b22e	internal	0.085	17	0.000005	5.49E-05
M0~2b5b7e42bd78f44f66d7e286b97dd2c4	b_free.1-1~c8b14773de261e660c3c4b395ab5b6a2	Edil_11059_a_1	0.085	25	0.000033	0.000277133
M0~a7a099001cc0a27b06ae46007324bfc7	b_free.20-1~c145540bdbcf99a8b12ad912cf150db2	XM_017939241.1_1	0.085	28	0.001111	0.005575323
M0~58e40e31db42c94f09f764c06ef81743	b_free.8-1~8854d75ce3b2aa512f7668bde43c9e4c	XM_012284982.1_1	0.084	38	0.009451	0.031237643
M0~3510c90a69cc4f9cdde3efa3f8a4f23d	b_free.15_16~7ef446e6029a773d93503c935bc33624	internal	0.083	6	0.004326	0.016331642
M0~3639801f193cc3be81f5d68df048e9c2	b_free.5-1~bb0f1477c36b0faa63787a90f1bac4d4	MQUA17750RA_1	0.082	19	0.244304	0.392699594
M0~903704ef05d04fda51477f12ad535bfd	b_free.1-1~1ca95e52d2cab8b76769f34e062b73ad	GB43711_1	0.082	23	0.584648	0.71389511
M0~b51f47d89756dc29a8cc367a83999963	b_free.2-1~895ee7bae57f1792b87ca80fe3d2a1a1	GB45651_1	0.081	2	0.167542	0.291515996
M0~747be8b252b3b0eef7e10b3aa56e8ff1	b_free.17_18~5e845ac49e18af3487f7d463a87042bd	internal	0.081	3	0.000006	6.33E-05
M0~f640f19e0b9a971ffbd8a3b939ae906e	b_free.7_5-1~69071280108cf1c6ac92e6f07abc258c	internal	0.081	5	0.742965	0.828729775
M0~81291477bb0ea241beed34d5947a4ffa	b_free.8-1~2516e93fcecf1b1bf9c18662495fc0fb	XM_015578920.1_1	0.081	17	0.478692	0.628330967
M0~81291477bb0ea241beed34d5947a4ffa	b_free.16_10~75bf8d6f54126ceddfd8f573553f7aab	internal	0.081	17	0.002521	0.010977688
M0~b24354dbf78ca87e9f78dc348393dcbc	b_free.24-1~f095a478b7803ea2f166d9dc6bb2fd8c	XM_012287677.1_1	0.081	34	0.000283	0.001791608
M0~b984976d7fa7e87cc243db52a82f1c2e	b_free.8_1-1~c3896edb9ae8815aa9bf77ea77dafa0a	internal	0.08	16	0.920194	0.944288855
M0~b984976d7fa7e87cc243db52a82f1c2e	b_free.15_9_~933e29bb2bc7a23353dcb483318714f0	internal	0.08	16	0.802349	0.865443286
M0~3639801f193cc3be81f5d68df048e9c2	b_free.9_1-1~43996533972fd25097469e9081c915ab	internal	0.079	19	0.135123	0.246577004
M0~2b5b7e42bd78f44f66d7e286b97dd2c4	b_free.15-1~8c47ea13a575ba525132324031656275	XM_017933703.1_1	0.079	25	0.000026	0.000222896
M0~515408567d8c6e9cd282137532b46969	b_free.5-1~2d53f320fc00b143dc856aae7c6e29e2	MQUA20928RA_1	0.078	4	0.395339	0.556177773
M0~515408567d8c6e9cd282137532b46969	b_free.9_1-1~87b6a0616b8aa60b62bc4c6441cf2f0c	internal	0.078	4	0.335823	0.493539873
M0~f640f19e0b9a971ffbd8a3b939ae906e	b_free.8_3-1~c5b05045fe35ecb126c793fc8a7ac0ee	internal	0.078	5	0.872896	0.912825169
M0~a7a099001cc0a27b06ae46007324bfc7	b_free.2-1~9ce3e05b1f20d274d5e9e9dffeb6bca6	Edil_08972_1	0.077	28	0.000002	2.39E-05
M0~81291477bb0ea241beed34d5947a4ffa	b_free.17_18~adde60e8d380871e1772d51ebb23bfa2	internal	0.076	17	0.00142	0.006794535
M0~f640f19e0b9a971ffbd8a3b939ae906e	b_free.6-1~c14ab8b83a54078ae259f70393a81805	XM_003703317.2_1	0.075	5	0.977662	0.988616112
M0~f640f19e0b9a971ffbd8a3b939ae906e	b_free.13_17~741fb63909f20e6129ccaaa325cd615a	internal	0.075	5	0.770009	0.848349942
M0~f640f19e0b9a971ffbd8a3b939ae906e	b_free.10_14~8f1a92053585b4721d337252cc8cf0c8	internal	0.075	5	0.816515	0.872913347
M0~9d8affe89be768eec6ab02cce4eb5fb4	b_free.8-1~f8c823437845d5aedb02594a2ce1ecd0	XM_015583625.1_1	0.075	7	0.253454	0.404885929
M0~4c582a8d33bf6ea4dbc89687c5d6a60d	b_free.1-1~d4013f89de92595f1896a7eea97b8c21	Edil_08947_1	0.075	27	0.004097	0.015830192
M0~4c582a8d33bf6ea4dbc89687c5d6a60d	b_free.4-1~fcb33b135f61b0c6f2cf9f030765262a	GB43716_1	0.074	27	0.000675	0.003753547
M0~b24354dbf78ca87e9f78dc348393dcbc	b_free.23-1~3f225627cf6c984151e294dcfd92fcc4	XM_012287676.1_1	0.074	34	0.000018	0.0001646
M0~f640f19e0b9a971ffbd8a3b939ae906e	b_free.15_16~305b22a72e97cf3b7253bb849c60ee0c	internal	0.073	5	0.717168	0.812987967
M0~81291477bb0ea241beed34d5947a4ffa	b_free.3-1~ec7e2898b0699931cdd9a900460ac8f4	MH500648_1	0.073	17	0.312174	0.469254175
M0~f640f19e0b9a971ffbd8a3b939ae906e	b_free.6_4-1~6cf634130b832caf0fa994d18b7a2124	internal	0.072	5	0.797683	0.861539513
M0~3510c90a69cc4f9cdde3efa3f8a4f23d	b_free.7-1~0798c1538d7b1e1006729d1f34e9e6ae	XM_003700035.2_1	0.072	6	0.142722	0.257588171
M0~9d8affe89be768eec6ab02cce4eb5fb4	b_free.7-1~4d60364ee439f4aa05d840c8e6f4a83c	XM_012283976.1_1	0.071	7	0.427894	0.583970278
M0~b10d5a224628db92dc677ecd48be7c17	b_free.4-1~543f6773237390b4b59bf610354cc2b3	MH500632_1	0.071	15	0	0
M0~9d8affe89be768eec6ab02cce4eb5fb4	b_free.4-1~6bfc7fa47263700ed11289cdfc271886	MH500620_1	0.07	7	0.408006	0.565301242
M0~a76d18a528c98124dfc2dc0a528ebb5c	b_free.5-1~acc0bcf6151e854eb4cf862ab6f17cf9	MQUA17255RA_1	0.07	8	0.139876	0.254123506
M0~a7a099001cc0a27b06ae46007324bfc7	b_free.4-1~5f7f6cdd8c9c1f223b11600fb45cc10c	GB43727_1	0.07	28	0.000008	7.93E-05
M0~3639801f193cc3be81f5d68df048e9c2	b_free.2-1~1e5eed73c6072b5de96a0e683f6f8edb	GB51356_1	0.069	19	0.338323	0.495444536
M0~747be8b252b3b0eef7e10b3aa56e8ff1	b_free.3-1~0ef58322eb9477fb498d109699cfd557	LALB14070RA_1	0.068	3	0.019042	0.053854179
M0~f640f19e0b9a971ffbd8a3b939ae906e	b_free.4-1~335d77962ecbe13f9b5bd424796e2797	MH500624_1	0.068	5	0.713535	0.811540521
M0~f640f19e0b9a971ffbd8a3b939ae906e	b_free.5-1~1d18b8850d775bfac385c1165823fa0a	MQUA20929RA_1	0.068	5	0.713133	0.811540521
M0~747be8b252b3b0eef7e10b3aa56e8ff1	b_free.6_4-1~202a4dfe2cfd4696acb73ab17b9d3733	internal	0.067	3	0.002465	0.010790931
M0~515408567d8c6e9cd282137532b46969	b_free.6_5-1~96ab7d3f992998db1fd15a300cbc9817	internal	0.066	4	0.812197	0.872634636
M0~3510c90a69cc4f9cdde3efa3f8a4f23d	b_free.7_4-1~6e17103bdb34277a191b4c38fbc30b48	internal	0.066	6	0.012314	0.038099331
M0~b984976d7fa7e87cc243db52a82f1c2e	b_free.7_16_~5d4588853c375b186f255f60f54a5a80	internal	0.066	16	0.023995	0.064535572
M0~b51f47d89756dc29a8cc367a83999963	b_free.6-1~5a24cd41fda28d679a18ab44f7087cbd	XM_012294623.1_1	0.065	2	0.098625	0.197010619
M0~9d8affe89be768eec6ab02cce4eb5fb4	b_free.7_4-1~7621f62b6c0a2f6193737b74fdb06273	internal	0.065	7	0.30515	0.46250175
M0~a76d18a528c98124dfc2dc0a528ebb5c	b_free.6_5-1~11abffe8cacede3aa1df67ce4b9b25c9	internal	0.065	8	0.130416	0.241196333
M0~b984976d7fa7e87cc243db52a82f1c2e	b_free.3-1~bd22809434e87f3a7132143849fda2b2	MH500612_1	0.065	16	0.429506	0.584270145
M0~b51f47d89756dc29a8cc367a83999963	b_free.3-1~4fbdc69166a1b3b6c064f5a5e7daadc8	LALB13983RA_1	0.064	2	0.017619	0.051057877
M0~a76d18a528c98124dfc2dc0a528ebb5c	b_free.3-1~a0417ee2ee0f9d3fba1dcd53f437f158	LALB18224RA_1	0.064	8	0.156636	0.27842641
M0~b984f88c723138caaa511a2134ccb3d1	b_free.10-1~ea023daccc492542566b455267ee6951	XM_017938712.1_1	0.063	13	0.001736	0.00816416
M0~903704ef05d04fda51477f12ad535bfd	b_free.7_11_~1f3e9cc0a5550049e23da9a65a34b0b9	internal	0.063	23	0.000138	0.000970718
M0~35792b0725e61d8a5c32e1964cd7d341	b_free.1-1~9903128d85aa313bbde309479499c7ca	Edil_06933_1	0.063	32	0.863946	0.906922906
M0~35792b0725e61d8a5c32e1964cd7d341	b_free.14_15~88b2ede23918670baf63e618799abe85	internal	0.063	32	0.167076	0.291321076
M0~747be8b252b3b0eef7e10b3aa56e8ff1	b_free.4-1~27149a78d14f88a3547c34717cca44c4	MH500633_1	0.062	3	0.023321	0.063033705
M0~f640f19e0b9a971ffbd8a3b939ae906e	b_free.3-1~6ddd9123497475bfc1effd7338859411	LALB17271RA_1	0.062	5	0.457993	0.609138331
M0~747be8b252b3b0eef7e10b3aa56e8ff1	b_free.6-1~556eadbbce2b1e8e5109c3078717d35e	XM_012280110.1_1	0.061	3	0.028942	0.074046997
M0~3639801f193cc3be81f5d68df048e9c2	b_free.1-1~5377b9502bd49ccb3f2156d16eccd1ff	Edil_09195_1	0.061	19	0.868784	0.910839786
M0~4c582a8d33bf6ea4dbc89687c5d6a60d	b_free.26-1~4eae4898b7920d87b567d63909ba2566	XM_017939248.1_1	0.061	27	0.000036	0.00029628
M0~35792b0725e61d8a5c32e1964cd7d341	b_free.16_18~0f8536714291e8f2e216204773ef5ef1	internal	0.061	32	0.11899	0.224607271
M0~9d8affe89be768eec6ab02cce4eb5fb4	b_free.5-1~b36b6f392ff95a77cf6d68ecc99e8d1b	MQUA13026RA_1	0.06	7	0.684712	0.801127906
M0~a76d18a528c98124dfc2dc0a528ebb5c	b_free.10-1~b871061943d86fbfc7dfd26cc20158b6	XM_017933313.1_1	0.06	8	0.312456	0.469254175
M0~b984976d7fa7e87cc243db52a82f1c2e	b_free.8-1~38efc41476e7740f87d65164bbba1e88	XM_017905728.1_1	0.06	16	0.52484	0.66864291
M0~793e7779d0d6deac5d52d156dcbb5ec1	b_free.10-1~c3f022104d817d3d625f24995c0f3b72	XM_012287682.1_1	0.06	36	0	0
M0~58e40e31db42c94f09f764c06ef81743	b_free.10-1~b4ff5b3b0e9e9a5c67715a00a40065a5	XM_017902310.1_1	0.06	38	0.189368	0.320678733
M0~515408567d8c6e9cd282137532b46969	b_free.14_15~5f402755ff8535575c2605f6d63022a4	internal	0.058	4	0.067311	0.149317933
M0~9d8affe89be768eec6ab02cce4eb5fb4	b_free.17_18~8c0ad151e65d84c227b4696c2707805f	internal	0.058	7	0.40088	0.561680761
M0~515408567d8c6e9cd282137532b46969	b_free.16_10~180cb96879f833f06f92bf509f2058ac	internal	0.057	4	0.18881	0.320401536
M0~9d8affe89be768eec6ab02cce4eb5fb4	b_free.8_3-1~1869c7e313b690296c5d68b317aea121	internal	0.057	7	0.705853	0.810205047
M0~a76d18a528c98124dfc2dc0a528ebb5c	b_free.6-1~f2aabeda81b1b830f9112abc51d44b6c	XM_003400126.3_1	0.057	8	0.639873	0.761005027
M0~515408567d8c6e9cd282137532b46969	b_free.4-1~2eaf1050dc7c9a674aecdc18556df6a1	MH500645_1	0.056	4	0.730711	0.822674628
M0~903704ef05d04fda51477f12ad535bfd	b_free.2_12_~7b1913253c3da37e1339c845ec5ec53f	internal	0.056	23	0.000006	6.33E-05
M0~9d8affe89be768eec6ab02cce4eb5fb4	b_free.6_5-1~1a86e53025b1a56de7a2336a2438044b	internal	0.055	7	0.863781	0.906922906
M0~6989a0226af088f5e83a851dac4be7a0	b_free.7_4-1~a2f17f93a465dd1906e76abc9e1ed254	internal	0.055	14	0.00001	9.68E-05
M0~b984976d7fa7e87cc243db52a82f1c2e	b_free.2-1~12827f16db41885dfd8da62215279d4a	GB44513_1	0.055	16	0.084357	0.176207642
M0~35792b0725e61d8a5c32e1964cd7d341	b_free.2-1~65a7d6fd81b250c70c3159ddb8518f53	GB48993_1	0.055	32	0.371087	0.531138437
M0~35792b0725e61d8a5c32e1964cd7d341	b_free.9_1-1~9915d4532f99617cabc43e2ab3dfd1e9	internal	0.054	32	0.445698	0.601326974
M0~515408567d8c6e9cd282137532b46969	b_free.8-1~a6363acc89bf9da7ef4b233bdd3cbcd5	XM_015581661.1_1	0.053	4	0.570097	0.701330091
M0~9d8affe89be768eec6ab02cce4eb5fb4	b_free.15_16~d8535a8b97dd430460f857e05843dd53	internal	0.053	7	0.995932	0.997469993
M0~a76d18a528c98124dfc2dc0a528ebb5c	b_free.8_3-1~d54fd82484a6b0c80b59f2b9828cdf13	internal	0.053	8	0.453376	0.607701055
M0~3510c90a69cc4f9cdde3efa3f8a4f23d	b_free.4-1~0e23651eabc289bdbdc86605ccec977c	MH500647_1	0.052	6	0.024722	0.066013123
M0~9d8affe89be768eec6ab02cce4eb5fb4	b_free.13_14~943f820c97d322fe835cb382a51882d5	internal	0.052	7	0.541266	0.678024228
M0~35792b0725e61d8a5c32e1964cd7d341	b_free.4-1~9437f7222c4e9f6342cb66fc1819a554	MH500635_1	0.052	32	0.413993	0.571671542
M0~515408567d8c6e9cd282137532b46969	b_free.6-1~f98880093c56437aa46d5015a2b7109d	XM_003396039.3_1	0.051	4	0.538055	0.676059947
M0~35792b0725e61d8a5c32e1964cd7d341	b_free.6_4-1~e1caa6ebe475b33528735d1edbd0eccc	internal	0.051	32	0.118574	0.224607271
M0~515408567d8c6e9cd282137532b46969	b_free.1-1~dac54d33bd5601c7260a96cfa1bc6104	Edil_07281_1	0.05	4	0.534829	0.674064727
M0~9d8affe89be768eec6ab02cce4eb5fb4	b_free.6-1~d7987523f0d66e6637c1e6fa13839dab	XM_003400613.3_1	0.05	7	0.858577	0.904748875
M0~a76d18a528c98124dfc2dc0a528ebb5c	b_free.17_18~ae895df0f4c9fc6782ec427949775ea7	internal	0.05	8	0.368382	0.529107131
M0~515408567d8c6e9cd282137532b46969	b_free.17_18~d2d20b64642f2e076b01f7d22ae59ba0	internal	0.049	4	0.005476	0.019941363
M0~3639801f193cc3be81f5d68df048e9c2	b_free.16_18~137d0dc680641b0178295941c461c004	internal	0.049	19	0.018406	0.052586567
M0~f640f19e0b9a971ffbd8a3b939ae906e	b_free.2-1~371674ffe60e378e6590479b2f022f43	GB46062_1	0.048	5	0.076402	0.165470647
M0~a76d18a528c98124dfc2dc0a528ebb5c	b_free.14_10~0e830946bbd6253e760de4718e645d98	internal	0.048	8	0.415193	0.571711125
M0~e4e876754a4e3c0351d4a807ac0c61b8	b_free.7-1~61a4d6406753d35aa22024ad9d575955	XM_012283077.1_1	0.048	12	0.009566	0.031408434
M0~903704ef05d04fda51477f12ad535bfd	b_free.3-1~bc8f3eebb704e377fcfde99052274670	KZC05569.1_1	0.048	23	0.096823	0.194414226
M0~35792b0725e61d8a5c32e1964cd7d341	b_free.6-1~64c01005e1939b78fe812a2d245b2871	XM_003703152.2_1	0.047	32	0.164013	0.287809593
M0~9d8affe89be768eec6ab02cce4eb5fb4	b_free.3-1~a10d61f3c18a43a935165c231979fa7e	LALB19286RA_1	0.046	7	0.60159	0.728100838
M0~a76d18a528c98124dfc2dc0a528ebb5c	b_free.15_16~55d2d0f471e24a14f9af091e9de5a103	internal	0.046	8	0.897134	0.928731172
M0~e4e876754a4e3c0351d4a807ac0c61b8	b_free.7_5-1~140498d15abf27f65904ef87e4680db0	internal	0.046	12	0.0001	0.000715652
M0~6989a0226af088f5e83a851dac4be7a0	b_free.7-1~78270b388114d3ae4593790178852176	XM_012282637.1_1	0.046	14	0.006973	0.02431686
M0~3639801f193cc3be81f5d68df048e9c2	b_free.4-1~c490d0baa8b30507c432509b9fa26f05	MH500618_1	0.045	19	0.446903	0.601965907
M0~3639801f193cc3be81f5d68df048e9c2	b_free.14_10~7e6eac9a57e6622f378159f6255359fe	internal	0.045	19	0	0
M0~35792b0725e61d8a5c32e1964cd7d341	b_free.10_17~af864af19e3814bfe1069568c6cea5a8	internal	0.045	32	0.000948	0.004938
M0~515408567d8c6e9cd282137532b46969	b_free.8_3-1~e40ad77de65c0ce6fb651deacc86e857	internal	0.044	4	0.028971	0.074046997
M0~3639801f193cc3be81f5d68df048e9c2	b_free.8_15_~4123a934f0caa272e19f94d1d2079bf9	internal	0.044	19	0.00001	9.68E-05
M0~515408567d8c6e9cd282137532b46969	b_free.7_4-1~2ad1c251692427a844fc075916826f6b	internal	0.043	4	0.066728	0.149208339
M0~6989a0226af088f5e83a851dac4be7a0	b_free.4-1~8a807fdad326ad941d247d56bf439238	MH500638_1	0.043	14	0.000036	0.00029628
M0~3639801f193cc3be81f5d68df048e9c2	b_free.10-1~5265176a43d599b2e3344514d59aa2a9	XM_017942944.1_1	0.043	19	0.188815	0.320401536
M0~903704ef05d04fda51477f12ad535bfd	b_free.13_14~8ec53eaac25918c440d4e7f95f12fc44	internal	0.043	23	0	0
M0~81291477bb0ea241beed34d5947a4ffa	b_free.9_1-1~0f2a35cc79022846f383e48ba5584e37	internal	0.042	17	0.000492	0.002934174
M0~b984976d7fa7e87cc243db52a82f1c2e	b_free.7-1~4e4bbcab23f32a38b09af22db1222c02	XM_015576418.1_1	0.041	16	0.000549	0.003116048
M0~35792b0725e61d8a5c32e1964cd7d341	b_free.9-1~fde7b13252383f9726ee0abc27a43dad	XM_017904124.1_1	0.041	32	0.309453	0.46730242
M0~a76d18a528c98124dfc2dc0a528ebb5c	b_free.4-1~af24a398cb9a3eb395937273577b989a	MH500621_1	0.038	8	0.532398	0.672029991
M0~35792b0725e61d8a5c32e1964cd7d341	b_free.10-1~4d1ca751e0d4596a680edbe2bb23ce30	XM_017936289.1_1	0.038	32	0.035442	0.088658863
M0~3639801f193cc3be81f5d68df048e9c2	b_free.17_4_~4f5b032f1564a8934dd6afe58c588801	internal	0.037	19	0.000123	0.000872664
M0~3639801f193cc3be81f5d68df048e9c2	b_free.3-1~c35b62450a5caa17cf3a721780ab1fa5	LALB13061RA_1	0.036	19	0.016032	0.046954932
M0~515408567d8c6e9cd282137532b46969	b_free.3-1~9288f7932204dbfa14402a2a27517f21	LALB17270RA_1	0.035	4	0.014746	0.043654525
M0~a76d18a528c98124dfc2dc0a528ebb5c	b_free.8-1~406b23c1a6c82db154d6aa1ec0c143ca	XM_015576853.1_1	0.035	8	0.457776	0.609138331
M0~e4e876754a4e3c0351d4a807ac0c61b8	b_free.5-1~193f1f1f5ad958f99fdd747aab9a6f8a	MH500634_1	0.034	12	0.001052	0.00534442
M0~a76d18a528c98124dfc2dc0a528ebb5c	b_free.9-1~68ae1679fd78814c5e6b023a8e8f4d47	XM_017909146.1_1	0.033	8	0.550806	0.68476335
M0~a76d18a528c98124dfc2dc0a528ebb5c	b_free.7_4-1~5962cb77b7e471f90de5090619bd3107	internal	0.033	8	0.150045	0.267867755
M0~9d8affe89be768eec6ab02cce4eb5fb4	b_free.2-1~e7a49b58804760984dcecc05921964b5	GB54182_1	0.031	7	0.039603	0.097584638
M0~3639801f193cc3be81f5d68df048e9c2	b_free.7_3-1~9e569af7e1b0521e22627e9de16c2dc9	internal	0.031	19	0.000067	0.000501282
M0~a76d18a528c98124dfc2dc0a528ebb5c	b_free.9_1-1~0caf0bc4ed505cff1f2a644f1402917a	internal	0.029	8	0.314404	0.471319658
M0~9d8affe89be768eec6ab02cce4eb5fb4	b_free.9_1-1~c4ae1f33374d0fab56c576c85f29cf74	internal	0.028	7	0.030246	0.076861596
M0~515408567d8c6e9cd282137532b46969	b_free.7-1~7f9f66ecb242d235e6be5d282e34c9d2	XM_003703318.2_1	0.027	4	0.015638	0.04596455
M0~9d8affe89be768eec6ab02cce4eb5fb4	b_free.9-1~6d7b2305c064e48c88d630055b94b6fb	XM_017905057.1_1	0.026	7	0.085572	0.176955339
M0~3639801f193cc3be81f5d68df048e9c2	b_free.8-1~7af236f87d89e25cf21f5b6b19f69163	XM_015573002.1_1	0.025	19	0.000046	0.000371157
M0~903704ef05d04fda51477f12ad535bfd	b_free.8_5-1~bf9167b50a4e437d77f6e7e304086fd0	internal	0.024	23	0	0
M0~81291477bb0ea241beed34d5947a4ffa	b_free.1-1~f99be29080fb5840af6bf7ea08b0ce6f	Edil_07986_1	0.023	17	0.000011	0.000105267
M0~a76d18a528c98124dfc2dc0a528ebb5c	b_free.2-1~3dcf0a0c7dd15f03eb601a88c6b2377c	GB54765_1	0.021	8	0.005087	0.018858563
M0~a76d18a528c98124dfc2dc0a528ebb5c	b_free.7-1~1625b2a2042716df212c003501e188d8	XM_012287267.1_1	0.021	8	0.10236	0.202019856
M0~3639801f193cc3be81f5d68df048e9c2	b_free.7-1~378444bd6c4bd2537ac07e5e3c519179	XM_012290075.1_1	0.021	19	0.000904	0.004738803
M0~9d8affe89be768eec6ab02cce4eb5fb4	b_free.1-1~5933a3f0ded0014de81be55a3f04df7c	Edil_09078_1	0.02	7	0.087821	0.181144569
M0~a76d18a528c98124dfc2dc0a528ebb5c	b_free.1-1~c8bf4f540bbd6a45715325901628d697	Edil_05748_1	0.019	8	0.345537	0.503322037
M0~903704ef05d04fda51477f12ad535bfd	b_free.8-1~261fe1cfaf73dd0a45d28413077abc60	XM_012290381.1_1	0.017	23	0	0
M0~903704ef05d04fda51477f12ad535bfd	b_free.5-1~f8dda3c4098e4da1b64d593eddfa5708	MH500628_1	0.016	23	0	0
