# Supplementary material for: The Birth-and-Death Evolution of Cytochrome P450 Genes in Bees
Source: Genome Biol Evol. 2021 Nov 30;13(12):evab261. doi: 10.1093/gbe/evab261 (PMC8670302; doi:10.1093/gbe/evab261)
Supplement: evab261_Supplementary_Data [file evab261_supplementary_data.zip › Supplementary_data3.xls]

## Sheet: M7_M8_results
Number	Clade	Instability	Type	CYP	M7	np7	M8	np8	dif_lnl	dif_np	pval	padj	Sig	PP>95%?
1	A	1.21	Stable	Mito	-8766.66	20	-8766.66	22	-0.002622	2	1	1	N
2	B	2	Stable	Mito	-7455.44	20	-7453.49	22	3.91421	2	0.141267	0.282533	N
3	C	1.16	Stable	Mito	-4141.59	20	-4139.74	22	3.69976	2	0.157256	0.285921	N
4	D	-0.16	Stable	Mito	-7174.99	20	-7172.98	22	4.03005	2	0.133317	0.280668	N
5	E	-0.13	Stable	Mito	-5357.2	20	-5356.68	22	1.05056	2	0.591389	0.815709	N
6	F	1.63	Stable	Mito	-8071.07	20	-8071	22	0.136368	2	0.934089	1	N
7	G	0.46	Stable	CYP2	-6022.6	20	-6022.61	22	-0.003978	2	1	1	N
8	H	1.75	Stable	CYP2	-5835.02	20	-5832.46	22	5.1057	2	0.0778596	0.204962	N
9	I	1.78	Stable	CYP2	-8636.76	20	-8631.96	22	9.60419	2	0.0082125	0.0365	Y	Y	CYP306A1
10	J	2.07	Stable	CYP2	-8981.88	18	-8980.47	20	2.82963	2	0.242971	0.373802	N
11	K	1.35	Stable	CYP2	-9812.49	20	-9807.63	22	9.72141	2	0.007745	0.0365	Y	Y	CYP305D1
12	L	1.45	Stable	CYP2	-5468.65	18	-5465.15	20	7.0111	2	0.0300303	0.100101	N
13	M	0.36	Stable	CYP2	-6757.97	20	-6754.85	22	6.25069	2	0.0439218	0.125491	N
14	N	0.08	Stable	CYP2	-7468.63	20	-7468.63	22	-0.001046	2	1	1	N
15	O	3.62	Stable	CYP4	-8992.69	18	-8991.1	20	3.18128	2	0.203795	0.326072	N
16	P	2.44	Stable	CYP4	-7006.65	18	-7006.54	20	0.213514	2	0.898744	1	N
17	Q	0.1	Stable	CYP4	-7944.92	20	-7935.45	22	18.9496	2	7.68e-05	0.001536	Y	N	CYP4AA1
18	R	2.22	Stable	CYP4	-7169.08	16	-7164.48	18	9.19973	2	0.0100532	0.0402128	Y	Y	CYP4G202
19	S	2.88	Stable	CYP4	-8422.2	20	-8419.7	22	5.00244	2	0.0819848	0.204962	N
20	T	19.34	Unstable	CYP3	-12609.6	60	-12600.9	62	17.4093	2	0.0001658	0.00221067	Y	Y	CYP336A1
21	U	2.12	Stable	CYP3	-4518.72	6	-4516.96	8	3.5034	2	0.173479	0.301702	N
22	V	2.29	Stable	CYP3	-6468.18	10	-6467.34	12	1.69694	2	0.428069	0.611527	N
23	W	2.37	Stable	CYP3	-8495.22	16	-8493.33	18	3.78599	2	0.15062	0.285921	N
24	X	1.02	Stable	CYP3	-6405.27	16	-6405.27	18	-0.00098	2	1	1	N
25	Y	11.78	Unstable	CYP3	-15647.5	30	-15647.3	32	0.300714	2	0.860401	1	N
26	Z	2.29	Stable	CYP3	-8272.22	14	-8272.05	16	0.337172	2	0.844859	1	N
27	AA	16.9	Unstable	CYP3	-20591.6	52	-20585.7	54	11.809	2	0.0027271	0.0155834	Y	N	CYP9R1
28	AB	15.43	Unstable	CYP3	-20345.7	40	-20345.6	42	0.148884	2	0.928261	1	N
29	AC	1.2	Stable	CYP3	-10428.5	20	-10420.6	22	15.7224	2	0.0003854	0.003854	Y	Y	CYP6BD1
30	AD	12.81	Unstable	CYP3	-16350.3	36	-16347.1	38	6.53743	2	0.0380554	0.117094	N
31	AE	1.48	Stable	CYP3	-8302.85	22	-8300.75	24	4.19404	2	0.122822	0.272938	N
32	AF	0.37	Stable	CYP3	-7105.63	20	-7105.63	22	-0.005126	2	1	1	N
33	AG	15.03	Unstable	CYP3	-14123.3	34	-14122.3	36	2.11482	2	0.347354	0.514599	N
34	AH	25.05	Unstable	CYP3	-17128	70	-17117.2	72	21.5481	2	2.09e-05	0.000836	Y	Y	CYP6AS1
35	AI	1.07	Stable	CYP3	-7977.3	16	-7977.26	18	0.070212	2	0.965503	1	N
36	AJ	11.37	Unstable	CYP3	-14950	30	-14944	32	12.022	2	0.0024517	0.0155834	Y	Y	CYP6AS8
37	AK	12.18	Unstable	CYP3	-11406.9	28	-11404.5	30	4.87628	2	0.0873231	0.205466	N
38	AL	1.75	Stable	CYP3	-9417.38	24	-9410.54	26	13.6635	2	0.001079	0.008632	Y	Y	CYP6AS7
39	AM	8.49	Unstable	CYP3	-10687.7	26	-10686.1	28	3.25908	2	0.19602	0.326072	N
40	AN	8.62	Unstable	CYP3	-9555.89	22	-9552.27	24	7.2401	2	0.0267813	0.0973865	N
